# Supplementary material for: Impact of a national collaborative project to improve the care of mechanically ventilated patients
Source: PLoS One. 2023 Jan 30;18(1):e0280744. doi: 10.1371/journal.pone.0280744 (PMC9886257; doi:10.1371/journal.pone.0280744)
Supplement: S1 File — (XLSX) [file pone.0280744.s011.xlsx]

## Sheet: NASAM Bundle
hospital_	Unit_	Mechanical Ventilation	Date of mechanical ventilation	Subglottic suctioning	Head of bed >30?	RASS target	RASS actual	Sedation Vacation	Spontaneous Breathing Trial (SBT)	SBT With Sedatives Off	Neuromuscular blocker
18	1	N
18	1	N
18	1	N
18	1	N
18	1	N
18	1	E
18	1	E
18	1	E
18	1	Y	2/19	Y	Y	0	0	Y	Y	Y	N
18	1	E
18	1	N
18	1	N
18	1	N
18	1	E
18	1	N
18	1	N
18	1	N
18	1	N
18	1	N
18	1	N
18	1	N
18	1	E
18	1	N
18	1	N
18	1	N
18	1	N
18	1	E
18	1	E
18	1	N
18	1	E
18	1	N
18	1	E
18	1	N
18	1	E
18	1	E
18	1	N
18	1	N
1	2	Y	8/19	N	Y			NS	N		N
1	2	E
1	2	Y	9/19	Y	Y	NK	-3	Y	N		N
1	2	E
1	2	N
1	2	E
1	2	E
1	2	N
1	2	N
1	2	N
1	2	N
1	2	N
1	2	E
1	2	N
1	2	N
1	2	Y	5/19	N	Y			Y	N		N
1	2	N
1	2	N
1	2	E
1	2	Y	8/19	N	Y	NK	4	N	N		N
1	2	E
1	2	E
1	2	E
1	2	Y	8/19	N	Y	NK	-3	Y	Y	Y	N
1	2	E
1	2	E
1	2	E
1	2	E
1	2	N
1	2	E
1	2	Y	8/19	N	Y	-3	-3	Y	N		N
1	2	N
1	2	N
1	2	E
1	2	E
1	2	E
1	2	N
1	2	Y	8/19	N	Y	-4	-3	Y	N		N
1	2	N
1	2	Y	8/19	N	Y	NK	-3	N	N		N
1	2	Y	8/19	N	Y			Y	Y	N	N
1	2	N
1	2	N
1	2	N
1	2	Y	9/19	N	Y			C/NI	C/NI		N
1	2	Y	9/19	N	Y			N	N		N
1	2	Y	9/19	N	Y			Y	Y	Y	N
1	2	Y	9/19	N	Y			C/NI	C/NI		STAT
1	2	Y	9/19	N	Y			C/NI	C/NI		N
1	2	Y	8/19	N	Y			NS	Y	Y	N
1	2	N	1/00
1	2	Y	9/19	N	Y			Y	Y	Y	N
1	2	Y	10/19	Y	Y	-4	-2	Y	N		N
1	2	Y	10/19	N	Y	-4	-2	Y	N		N
1	2	E	1/00
1	2	E	1/00
1	2	E	1/00
1	2	E	1/00
1	2	N	1/00
1	2	Y	10/19	N	Y			N	N		N
1	2	Y	10/19	N	Y	-4	-3	N	N		N
1	2	E	1/00
1	2	Y	9/19	Y	Y			N	N		N
1	2	Y	10/19	N	Y	-4	-2	NS	N		N
1	2	Y	10/19	N	Y			N	N		N
1	2	Y	10/19	N	Y	NK		N	N		N
1	2	E	1/00
1	2	Y	10/19	N	Y	-4	-1	N	N		N
1	2	N	1/00
1	2	E	1/00
1	2	E	1/00
1	2	E	1/00
1	2	E	1/00
1	2	E	1/00
1	2	E	1/00
1	2	E	1/00
1	2	E	1/00
1	2	E	1/00
1	2	N	1/00
1	2	N	1/00
1	2	Y	9/19	N	Y			Y	Y	Y	N
1	2	N	1/00
1	2	Y	9/19	N	Y			C/NI	N		N
1	2	N	1/00
1	2	N	1/00
1	2	N	1/00
1	2	E	1/00
1	2	Y	9/19	N	Y			C/NI	N		N
1	2	Y	8/19	N	Y			NS	Y	Y	N
1	2	E	1/00
1	2	Y	11/19	N	Y			N	N		N
1	2	Y	11/19	N	Y	NK		N	N		N
1	2	Y	12/19	N	Y	NK		N	N		N
1	2	N	1/00
1	2	Y	12/19	N	Y			N	N		N
1	2	Y	12/19	N	Y			N	N		N
1	2	N	1/00
1	2	Y	12/19	N	Y			N	N		N
1	2	Y	12/19	N	Y			N	N		N
1	2	N	1/00
1	2	E	1/00
1	2	E	1/00
1	2	N	1/00
1	2	N	1/00
1	2	Y	12/19	N	Y			NS	N		N
1	2	N	1/00
1	2	N	1/00
1	2	N	1/00
1	2	N	1/00
1	2	N	1/00
1	2	N	1/00
1	2	E	1/00
1	2	E	1/00
1	2	E	1/00
1	2	N	1/00
1	2	E	1/00
1	2	N	1/00
1	2	E	1/00
1	2	Y	1/20	N	N			N	N		N
1	2	N	1/00
1	2	N	1/00
1	2	E	1/00
1	2	E	1/00
1	2	Y	1/20	N	Y			NS	N		N
1	2	Y	12/19	N	Y			NS	N		N
1	2	N	1/00
1	2	E	1/00
1	2	E	1/00
1	2	E	1/00
1	2	Y	1/20	N	Y	-3		NS	Y	Y	N
1	2	Y	1/20	N	Y	-5		N	N		N
1	2	Y	1/20	N	Y	-3		NS	N		N
1	2	Y	1/20	N	Y	-5		NS	N		N
1	2	Y	1/20	N	Y	-4		NS	N		N
1	2	Y	1/20	N	Y			NS	N		N
1	2	N	1/00
1	2	N	1/00
1	2	N	1/00
1	2	N	1/00
1	2	N	1/00
1	2	Y	1/20	N	N	-5		N	N		N
1	2	Y	1/20	Y	Y	-3		N	N		N
1	2	N	1/00
1	2	N	1/00
1	2	E	1/00
1	2	N	1/00
1	2	Y	1/20	Y	Y	-4		N	N		N
1	2	Y	2/20	Y	Y	-3		Y	Y	Y	N
1	2	N	1/00
1	2	N	1/00
1	2	Y	2/20	Y	Y			N	N		N
1	2	Y	2/20	N	N			NS	N		N
1	2	N	1/00
1	2	E	1/00
1	2	N	1/00
1	2	N	1/00
1	2	N	1/00
1	2	E	1/00
1	2	N	1/00
1	2	N	1/00
1	2	N	1/00
1	2	Y	2/20	Y	Y	-3		Y	Y	Y	N
1	2	N	1/00
1	2	N	1/00
1	2	N	1/00
1	2	N	1/00
1	2	Y	2/20	Y	Y			N	Y	Y	N
1	2	Y	2/20	Y	Y	-3		N	N		N
1	2	E	1/00
1	2	E	1/00
1	2	N	1/00
1	2	N	1/00
1	2	Y	3/20	Y	Y	-3		N	N		N
1	2	Y	3/20	Y	Y	-3		NS	N		N
1	2	N	1/00
1	2	N	1/00
1	2	Y	3/20	Y	Y	-3		N	N		N
1	2	N	1/00
1	2	N	1/00
1	2	Y	2/20	Y	Y			N	Y	Y	N
1	2	Y	3/20	Y	Y			N	N		N
1	2	Y	3/20	Y	Y			NS	N		N
3	3	Y	7/19	N	Y			N	N		N
3	3	Y	7/19	N	Y			N	N		N
3	3	Y	7/19	N	Y			N	Y	N	N
3	3	E	1/00
3	3	N	1/00
3	3	E	1/00
3	3	N	1/00
3	3	N	1/00
3	3	Y	7/19	N	Y			N	N		N
3	3	N	1/00
3	3	Y	7/19	N	Y			Y	Y	Y	N
3	3	Y	7/19	N	Y			N	N		N
3	3	Y	7/19	N	Y			Y	Y	Y	N
3	3	N	1/00
3	3	Y	7/19	N	Y			Y	Y	Y	N
3	3	N	1/00
3	3	N	1/00
3	3	N	1/00
3	3	Y	7/19	N	Y			Y	N		N
3	3	Y	8/19	N	Y			Y	Y	Y	N
3	3	Y	7/19	N	Y			NS	N		N
3	3	Y	7/19	N	Y			Y	Y	Y	N
3	3	Y	7/19	N	Y			N	N		N
3	3	Y	7/19	N	Y			Y	Y	Y	N
3	3	E	1/00
3	3	Y	7/19	N	Y			Y	Y	Y	N
3	3	Y	7/19	N	Y			N	N		N
3	3	E	1/00
3	3	E	1/00
3	3	Y	8/19	N	Y			N	N		N
3	3	N	1/00
3	3	Y	8/19	N	Y			N	N		N
3	3	N	1/00
3	3	Y	9/19	N	Y			Y	Y	Y	N
3	3	N	1/00
3	3	N	1/00
3	3	N	1/00
3	3	E	1/00
3	3	Y	8/19	N	Y			Y	Y	Y	N
3	3	E	1/00
3	3	Y	9/19	N	Y			N	N		N
3	3	N	1/00
3	3	E	1/00
3	3	E	1/00
3	3	E	1/00
3	3	Y	8/19	N	Y			N	N		N
3	3	N	1/00
3	3	E	1/00
3	3	Y	8/19	N	Y			N	N		N
3	3	N	1/00
3	3	N	1/00
3	3	Y	9/19	N	Y			N	N		N
3	3	Y	8/19	N	Y			Y	Y	Y	N
3	3	Y	8/19	N	Y			N	N		N
3	3	N	1/00
3	3	Y	9/19	N	Y			NS	Y	N	N
3	3	E	1/00
3	3	Y	10/19	N	Y			NS	N		N
3	3	N	1/00
3	3	N	1/00
3	3	E	1/00
3	3	N	1/00
3	3	Y	10/19	N	Y			NS	N		N
3	3	Y	9/19	N	Y			N	N		N
3	3	Y	9/19	Y	Y			NS	N		N
3	3	E	1/00
3	3	E	1/00
3	3	N	1/00
3	3	N	1/00
3	3	Y	10/19	N	Y			NS	Y	N	Y
3	3	E	1/00
3	3	E	1/00
3	3	N	1/00
3	3	N	1/00
3	3	E	1/00
3	3	N	1/00
3	3	E	1/00
3	3	N	1/00
3	3	E	1/00
3	3	E	1/00
3	3	E	1/00
3	3	E	1/00
3	3	Y	10/19	N	Y			N	N		N
3	3	N	1/00
3	3	Y	2/19	N	Y			Y	N		N
3	3	Y	8/19	N	Y			N	N		N
3	3	E	1/00
3	3	N	1/00
3	3	E	1/00
3	3	Y	8/19	Y	Y			N	N		N
3	3	N	1/00
3	3	Y	8/19	N	Y			N	N		N
3	3	Y	8/19	N	Y			N	N		N
3	3	Y	9/19	Y	Y			N	N		N
3	3	E	1/00
3	3	N	1/00
3	3	Y	9/19	N	Y			Y	N		N
3	3	N	1/00
3	3	N	1/00
3	3	Y	8/19	N	Y			Y	N		N
3	3	N	1/00
3	3	N	1/00
3	3	E	1/00
3	3	Y	9/19	Y	Y			N	N		N
3	3	Y	8/19	N	Y			N	N		N
3	3	N	1/00
3	3	Y	9/19	N	Y			Y	Y	Y	N
3	3	E	1/00
3	3	E	1/00
3	3	E	1/00
3	3	E	1/00
3	3	E	1/00
3	3	Y	9/19	Y	Y			N	N		N
3	3	Y	8/19	N	Y			N	N		N
3	3	Y	8/19	N	N			NS	Y	Y	N
3	3	Y	8/19	N	Y			Y	N		N
3	3	Y	7/19	N	Y			N	N		N
3	3	Y	7/19	Y	Y			Y	Y	Y	N
3	3	Y	7/19	N	Y			Y	N		N
3	3	Y	8/19	N	Y			Y	N		N
3	3	Y	8/19	N	Y			Y	N		N
3	3	Y	8/19	N	Y			Y	N		N
3	3	Y	8/19	N	Y			Y	N		N
3	3	Y	7/19	N	Y			Y	Y	Y	N
3	3	Y	7/19	N	Y			Y	N		N
3	3	Y	8/19	Y	Y			N	N		N
3	3	Y	8/19	N	Y			N	N		N
3	3	Y	7/19	N	Y			Y	Y	N	N
3	3	Y	8/19	N	Y			N	N		N
3	3	Y	8/19	N	Y			N	N		N
3	3	N	1/00
3	3	Y	8/19	N	Y			N	N		N
3	3	Y	8/19	N	Y			Y	Y	N	N
3	3	Y	7/19	N	Y			NS	N		N
3	3	N	1/00
3	3	Y	8/19	N	Y			NS	Y	Y	N
3	3	Y	8/19	Y	Y			NS	N		N
3	3	N	1/00
3	3	N	1/00
3	3	Y	8/19	N	Y			N	N		N
3	3	N	1/00
3	3	N	1/00
3	3	Y	7/19	N	Y			NS	N		N
3	3	N	1/00
3	3	N	1/00
3	3	N	1/00
3	3	N	1/00
3	3	E	1/00
3	3	E	1/00
3	3	Y	8/19	N	Y			Y	N		N
3	3	Y	8/19	N	Y			N	N		N
3	3	Y	10/19	N	Y			NS	N		N
3	3	E	1/00
3	3	Y	10/19	N	Y			NS	N		N
3	3	Y	10/19	Y	Y			NS	N		N
3	3	N	1/00
3	3	Y	9/19	N	Y			Y	Y	Y	N
3	3	E	1/00
3	3	N	1/00
3	3	Y	9/19	N	Y			NS	Y	N	N
3	3	E	1/00
3	3	Y	9/19	N	Y			NS	N		N
3	3	N	1/00
3	3	Y	10/19	N	Y			NS	N		N
3	3	E	1/00
3	3	Y	10/19	N	Y			Y	N		N
3	3	N	1/00
3	3	N	1/00
3	3	N	1/00
3	3	E	1/00
3	3	E	1/00
3	3	E	1/00
3	3	E	1/00
3	3	E	1/00
3	3	Y	10/19	Y	Y			Y	Y	Y	N
3	3	E	1/00
3	3	Y	9/19	N	Y			NS	N		N
3	3	E	1/00
3	3	E	1/00
3	3	N	1/00
3	3	Y	7/19	Y	Y			NS	Y	Y	N
3	3	Y	8/19	Y	Y			N	N		N
3	3	N	1/00
3	3	N	1/00
3	3	N	1/00
3	3	N	1/00
3	3	N	1/00
3	3	Y	8/19	Y	Y			Y	Y	N	N
3	3	Y	8/19	Y	Y			N	N		N
3	3	N	1/00
3	3	Y	8/19	Y	Y			Y	Y	Y	N
3	3	Y	8/19	Y	Y			N	N		N
3	3	N	1/00
3	3	Y	8/19	N	Y			N	N		N
3	3	Y	8/19	Y	Y			Y	Y	Y	N
3	3	N	1/00
3	3	Y	8/19	Y	Y			N	N		N
3	3	Y	8/19	Y	Y			Y	Y	Y	Y
3	3	Y	8/19	Y	Y			Y	Y	Y	Y
3	3	Y	8/19	Y	Y			N	N		N
3	3	N	1/00
3	3	E	1/00
3	3	Y	8/19	Y	Y			N	N		N
3	3	N	1/00
3	3	E	1/00
3	3	E	1/00
3	3	Y	8/19	N	Y			Y	Y	Y	N
3	3	Y	8/19	N	Y			N	N		N
3	3	Y	8/19	N	Y			N	N		N
3	3	N	1/00
3	3	N	1/00
3	3	N	1/00
3	3	Y	8/19	N	Y			Y	N		N
3	3	Y	7/19	N	Y			N	N		N
3	3	Y	8/19	N	Y			NS	N		N
3	3	Y	8/19	N	Y			N	N		N
3	3	Y	8/19	N	Y			N	N		N
3	3	N	1/00
3	3	Y	8/19	N	Y			NS	Y	Y	N
3	3	Y	8/19	N	Y			N	N		N
3	3	Y	8/19	Y	Y			N	N		N
3	3	Y	8/19	N	Y			NS	Y	N	N
3	3	Y	8/19	N	Y			N	N		N
3	3	N	1/00
3	3	N	1/00
3	3	Y	8/19	N	Y			Y	N		N
3	3	Y	8/19	N	Y			N	N		N
3	3	Y	8/19	N	Y			N	N		N
3	3	Y	8/19	N	Y			NS	N		N
3	3	Y	8/19	N	Y			Y	Y	Y	N
3	3	N	1/00
3	3	Y	8/19	N	Y			Y	Y	Y	N
3	3	Y	8/19	N	Y			N	N		N
3	3	Y	8/19	N	Y			N	N		N
3	3	Y	8/19	N	Y			Y	N		N
3	3	N	1/00
3	3	Y	8/19	N	Y			N	Y	Y	N
3	3	Y	8/19	N	Y			N	N		N
3	3	N	1/00
3	3	N	1/00
3	3	N	1/00
3	3	Y	8/19	N	Y			Y	N		N
3	3	Y	8/19	N	Y			Y	Y	Y	N
3	3	E	1/00
3	3	Y	8/19	N	Y			N	N		N
3	3	N	1/00
3	3	N	1/00
3	3	Y	7/19	N	Y			N	Y	N	N
3	3	N	1/00
3	3	N	1/00
3	3	Y	8/19	N	Y			N	Y	N	N
3	3	N	1/00
3	3	Y	8/19	N	Y			Y	N		N
3	3	Y	8/19	N	Y			Y	Y	Y	N
3	3	Y	8/19	N	Y			N	N		N
3	3	N	1/00
3	3	N	1/00
3	3	Y	8/19	N	Y			N	Y	N	N
3	3	N	1/00
3	3	E	1/00
3	3	Y	8/19	N	Y			Y	N		N
3	3	Y	8/19	N	Y			Y	Y	Y	N
3	3	E	1/00
3	3	E	1/00
3	3	N	1/00
3	3	N	1/00
3	3	N	1/00
3	3	N	1/00
3	3	N	1/00
3	3	N	1/00
3	3	N	1/00
3	3	Y	8/19	N	Y			N	Y	N	N
3	3	Y	8/19	N	Y			N	Y	N	N
3	3	Y	8/19	N	Y			N	Y	N	N
3	3	Y	8/19	N	Y			Y	N		N
3	3	Y	8/19	N	Y			N	N		N
3	3	Y	8/19	N	Y			N	N		N
3	3	Y	8/19	N	Y			N	N		N
3	3	Y	8/19	N	Y			Y	N		N
3	3	Y	8/19	N	Y			N	Y	N	N
3	3	E	1/00
3	3	Y	8/19	N	Y			N	N		N
3	3	N	1/00
3	3	Y	8/19	Y	Y			Y	Y	Y	N
3	3	Y	8/19	N	Y			Y	Y	Y	N
3	3	N	1/00
3	3	N	1/00
3	3	Y	8/19	N	Y			N	N		N
3	3	Y	8/19	N	Y			Y	Y	Y	Y
3	3	Y	8/19	N	Y			N	N		N
3	3	E	1/00
3	3	N	1/00
3	3	Y	8/19	N	Y			N	Y	Y	N
3	3	Y	8/19	N	Y			N	N		N
3	3	Y	8/19	N	Y			N	N		N
3	3	N	1/00
3	3	N	1/00
3	3	Y	8/19	N	Y			N	N		N
3	3	Y	8/19	Y	Y			N	N		N
3	3	N	1/00
3	3	E	1/00
3	3	Y	8/19	N	Y			Y	N		N
3	3	E	1/00
3	3	N	1/00
3	3	Y	8/19	N	Y			Y	Y	Y	N
3	3	Y	8/19	N	Y			N	N		N
3	3	Y	8/19	N	Y			Y	Y	Y	N
3	3	Y	8/19	N	Y			N	N		N
3	3	Y	8/19	N	Y			N	N		N
3	3	N	1/00
3	3	Y	8/19	N	Y			N	N		N
3	3	Y	8/19	N	Y			Y	Y	Y	N
3	3	Y	8/19	N	Y			N	N		N
3	3	Y	8/19	N	Y			N	N		N
3	3	N	1/00
3	3	N	1/00
3	3	N	1/00
3	3	N	1/00
3	3	N	1/00
3	3	Y	8/19	N	Y			N	N		N
3	3	Y	8/19	N	Y			Y	Y	Y	N
3	3	N	1/00
3	3	Y	8/19	N	Y			Y	Y	Y	N
3	3	N	1/00
3	3	E	1/00
3	3	N	1/00
3	3	Y	8/19	N	Y			Y	Y	Y	N
3	3	Y	8/19	Y	Y			Y	Y	Y	N
3	3	Y	8/19	N	Y			N	N		N
3	3	Y	8/19	Y	Y			N	N		N
3	3	Y	8/19	N	Y			Y	Y	Y	N
3	3	Y	8/19	N	Y			Y	N		N
3	3	N	1/00
3	3	E	1/00
3	3	Y	8/19	N	Y			N	N		N
3	3	Y	8/19	N	Y			N	N		N
3	3	Y	8/19	N	Y			N	N		N
3	3	Y	8/19	N	Y			N	N		N
3	3	Y	8/19	N	Y			N	N		N
3	3	N	1/00
3	3	Y	8/19	N	Y			Y	Y	Y	N
3	3	Y	8/19	N	Y			Y	Y	Y	N
3	3	Y	8/19	N	Y			N	N		N
3	3	N	1/00
3	3	N	1/00
3	3	Y	8/19	Y	Y			Y	Y	Y	N
3	3	N	1/00
3	3	Y	8/19	N	Y			Y	N		N
3	3	Y	8/19	N	Y			Y	N		N
3	3	N	1/00
3	3	Y	8/19	N	Y			N	N		N
3	3	Y	8/19	N	Y			Y	Y	Y	N
3	3	Y	8/19	N	Y			N	N		N
3	3	N	1/00
3	3	N	1/00
3	3	Y	8/19	N	Y			N	N		N
3	3	Y	8/19	N	Y			N	N		N
3	3	N	1/00
3	3	N	1/00
3	3	Y	8/19	N	Y			N	N		N
3	3	Y	8/19	N	Y			N	N		N
3	3	Y	8/19	N	Y			Y	Y	Y	N
3	3	Y	8/19	N	Y			N	N		N
3	3	Y	8/19	N	Y			Y	Y	Y	N
3	3	N	1/00
3	3	N	1/00
3	3	N	1/00
3	3	Y	8/19	N	Y			Y	Y	Y	Y
3	3	Y	8/19	N	Y			Y	Y	Y	N
3	3	Y	8/19	N	Y			Y	Y	Y	N
3	3	Y	8/19	N	Y			Y	Y	Y	N
3	3	Y	8/19	N	Y			N	N		N
3	3	Y	8/19	N	Y			N	N		N
3	3	Y	8/19	N	Y			N	N		N
3	3	N	1/00
3	3	N	1/00
3	3	E	1/00
3	3	Y	8/19	N	Y			N	N		N
3	3	Y	8/19	N	Y			N	N		N
3	3	Y	8/19	N	Y			N	N		N
3	3	Y	8/19	N	Y			N	N		N
3	3	Y	8/19	N	Y			N	N		N
3	3	N	1/00
3	3	N	1/00
3	3	N	1/00
3	3	N	1/00
3	3	Y	8/19	N	Y			N	N		N
3	3	Y	8/19	N	Y			Y	Y	Y	N
3	3	Y	8/19	N	Y			Y	Y	Y	N
3	3	Y	8/19	N	Y			N	N		N
3	3	Y	8/19	N	Y			Y	Y	Y	N
3	3	Y	8/19	N	Y			N	N		N
3	3	N	1/00
3	3	N	1/00
3	3	N	1/00
3	3	Y	8/19	N	Y			N	N		N
3	3	N	1/00
3	3	Y	8/19	N	Y			N	N		N
3	3	Y	8/19	N	Y			N	N		N
3	3	Y	8/19	N	Y			N	Y	Y	N
3	3	E	1/00
3	3	N	1/00
3	3	N	1/00
3	3	N	1/00
3	3	Y	8/19	N	N			N	N		N
3	3	Y	8/19	N	Y			N	N		N
3	3	N	1/00
3	3	E	1/00
3	3	N	1/00
3	3	N	1/00
3	3	Y	8/19	N	Y			N	N		N
3	3	Y	8/19	N	Y			N	N		N
3	3	Y	8/19	N	Y			Y	Y	Y	N
3	3	Y	8/19	N	Y			N	N		N
3	3	Y	8/19	N	Y			N	N		N
3	3	Y	8/19	N	Y			N	N		N
3	3	Y	8/19	N	Y			N	N		N
3	3	Y	8/19	N	Y			N	N		N
3	3	E	1/00
3	3	E	1/00
3	3	Y	8/19	N	Y			N	N		N
3	3	Y	8/19	Y	N			Y	N		N
3	3	N	1/00
3	3	N	1/00
3	3	Y	8/19	N	Y			N	N		N
3	3	Y	8/19	N	Y			Y	Y	Y	N
3	3	Y	8/19	Y	Y			N	N		N
3	3	Y	8/19	N	N			N	N		Y
3	3	N	1/00
3	3	N	1/00
3	3	Y	8/19	N	Y			N	N		N
3	3	Y	8/19	N	Y			N	N		N
3	3	Y	8/19	N	Y			N	N		N
3	3	Y	8/19	N	Y			N	N		N
3	3	Y	8/19	N	N			Y	Y	Y	N
3	3	E	1/00
3	3	E	1/00
3	3	Y	8/19	N	Y			N	N		N
3	3	E	1/00
3	3	E	1/00
3	3	E	1/00
3	3	E	1/00
3	3	Y	8/19	N	Y			N	N		N
3	3	E	1/00
3	3	Y	8/19	N	Y			N	N		N
3	3	E	1/00
3	3	Y	8/19	N	Y			N	N		N
3	3	Y	8/19	N	Y			N	N		N
3	3	Y	8/19	Y	Y			Y	Y	Y	N
3	3	Y	8/19	N	Y			Y	Y	Y	N
3	3	Y	8/19	N	Y			N	N		N
3	3	Y	8/19	N	N			Y	Y	Y	N
3	3	Y	8/19	N	Y			N	N		N
3	3	Y	8/19	N	Y			N	N		N
3	3	Y	8/19	N	Y			N	N		N
3	3	Y	8/19	N	Y			N	N		Y
3	3	N	1/00
3	3	E	1/00
3	3	E	1/00
3	3	E	1/00
3	3	E	1/00
3	3	E	1/00
3	3	E	1/00
3	3	E	1/00
3	3	E	1/00
3	3	E	1/00
3	3	E	1/00
3	3	E	1/00
3	3	E	1/00
3	3	N	1/00
3	3	E	1/00
3	3	N	1/00
3	3	Y	9/19	Y	Y			N	N		N
3	3	N	1/00
3	3	E	1/00
3	3	N	1/00
3	3	Y	8/19	Y	Y			N	N		Y
3	3	N	1/00
3	3	N	1/00
3	3	N	1/00
3	3	Y	9/19	Y	Y			N	N		N
3	3	Y	9/19	N	Y			N	N		N
3	3	Y	8/19	N	Y			N	N		N
3	3	N	1/00
3	3	N	1/00
3	3	N	1/00
3	3	Y	9/19	N	Y			N	N		N
3	3	N	1/00
3	3	Y	9/19	N	Y			Y	Y	Y	N
3	3	N	1/00
3	3	N	1/00
3	3	Y	8/19	N	Y			Y	Y	Y	N
3	3	Y	9/19	Y	Y			N	N		N
3	3	Y	9/19	N	Y			N	N		N
3	3	E	1/00
3	3	E	1/00
3	3	E	1/00
3	3	E	1/00
3	3	Y	9/19	N	Y			N	N		N
3	3	Y	9/19	N	Y			N	N		Y
3	3	E	1/00
3	3	N	1/00
3	3	E	1/00
3	3	E	1/00
3	3	N	1/00
3	3	Y	10/19	N	Y			NS	N		N
3	3	N	1/00
3	3	N	1/00
3	3	Y	10/19	N	Y			NS	Y	N	N
3	3	Y	10/19	Y	Y			NS	N		N
3	3	Y	10/19	N	Y			N	N		N
3	3	Y	9/19	Y	Y			NS	N		N
3	3	E	1/00
3	3	Y	10/19	N	Y			N	N		N
3	3	N	1/00
3	3	N	1/00
3	3	E	1/00
3	3	N	1/00
3	3	Y	9/19	N	Y			NS	Y	N	N
3	3	Y	10/19	N	Y			Y	N		N
3	3	Y	9/19	Y	Y			NS	N		N
3	3	N	1/00
3	3	Y	10/19	N	Y			NS	N		N
3	3	E	1/00
3	3	Y	10/19	N	Y			N	N		N
3	3	N	1/00
3	3	N	1/00
3	3	E	1/00
3	3	E	1/00
3	3	E	1/00
3	3	Y	9/19	N	Y			N	N		N
3	3	Y	9/19	N	N			N	N		Y
3	3	E	1/00
3	3	E	1/00
3	3	E	1/00
3	3	E	1/00
3	3	E	1/00
3	3	Y	9/19	N	Y			N	N		N
3	3	Y	9/19	N	Y			Y	N		N
3	3	Y	9/19	N	Y			N	N		N
3	3	E	1/00
3	3	E	1/00
3	3	N	1/00
3	3	E	1/00
3	3	Y	8/19	N	Y			N	N		N
3	3	E	1/00
3	3	E	1/00
3	3	Y	9/19	N	Y			N	N		N
3	3	N	1/00
3	3	N	1/00
3	3	N	1/00
3	3	Y	8/19	N	Y			N	N		N
3	3	Y	9/19	N	Y			Y	N		N
3	3	Y	9/19	N	Y			N	N		N
3	3	E	1/00
3	3	Y	9/19	Y	Y			N	N		N
3	3	Y	8/19	N	Y			N	N		N
3	3	E	1/00
3	3	Y	9/19	Y	Y			N	N		N
3	3	Y	8/19	N	Y			N	Y	N	N
3	3	Y	9/19	N	Y			N	N		N
3	3	N	1/00
3	3	Y	9/19	Y	Y			N	N		N
3	3	E	1/00
3	3	Y	9/19	N	Y			N	N		N
3	3	Y	8/19	N	Y			N	Y	N	N
3	3	E	1/00
3	3	N	1/00
3	3	Y	9/19	N	Y			N	Y	N	N
3	3	Y	9/19	N	Y			Y	Y	Y	N
3	3	Y	8/19	N	Y			N	N		N
3	3	Y	9/19	N	Y			N	N		N
3	3	Y	9/19	N	Y			N	N		N
3	3	N	1/00
3	3	Y	9/19	N	Y			N	N		N
3	3	E	1/00
3	3	Y	9/19	N	Y			N	N		N
3	3	Y	9/19	N	Y			N	N		N
3	3	N	1/00
3	3	Y	9/19	Y	Y			N	N		N
3	3	Y	9/19	Y	Y			N	N		Y
3	3	Y	9/19	N	Y			N	N		N
3	3	E	1/00
3	3	E	1/00
3	3	E	1/00
3	3	E	1/00
3	3	Y	9/19	N	Y			N	N		N
3	3	Y	9/19	N	Y			Y	N		N
3	3	Y	9/19	N	Y			N	N		N
3	3	Y	9/19	Y	Y			N	N		N
3	3	Y	9/19	N	Y			Y	N		N
3	3	N	1/00
3	3	N	1/00
3	3	Y	9/19	N	Y			NS	N		N
3	3	Y	9/19	N	Y			N	Y	N	Y
3	3	N	1/00
3	3	N	1/00
3	3	N	1/00
3	3	Y	8/19	N	Y			NS	N		N
3	3	N	1/00
3	3	Y	9/19	Y	Y			NS	N		N
3	3	Y	9/19	N	Y			NS	N		N
3	3	Y	9/19	N	Y			N	N		N
3	3	Y	9/19	N	Y			Y	N		N
3	3	Y	9/19	Y	Y			Y	N		N
3	3	N	1/00
3	3	Y	9/19	N	Y			N	N		N
3	3	Y	8/19	N	Y			N	N		N
3	3	N	1/00
3	3	Y	9/19	N	Y			NS	Y	N	N
3	3	Y	9/19	N	Y			N	N		N
3	3	N	1/00
3	3	Y	9/19	N	Y			Y	N		N
3	3	Y	9/19	Y	Y			Y	N		N
3	3	E	1/00
3	3	Y	9/19	N	Y			N	N		N
3	3	Y	8/19	N	Y			N	N		N
3	3	N	1/00
3	3	Y	9/19	N	Y			N	N		N
3	3	Y	9/19	N	Y			N	N		N
3	3	Y	9/19	N	Y			N	N		N
3	3	Y	9/19	N	Y			NS	N		N
3	3	E	1/00
3	3	Y	9/19	N	Y			NS	Y	N	N
3	3	Y	9/19	N	Y			N	N		N
3	3	N	1/00
3	3	E	1/00
3	3	N	1/00
3	3	Y	9/19	Y	Y			Y	N		N
3	3	Y	9/19	Y	Y			Y	N		N
3	3	Y	9/19	Y	Y			N	N		N
3	3	Y	8/19	N	Y			NS	Y	N	N
3	3	N	1/00
3	3	Y	9/19	Y	Y			Y	N		N
3	3	Y	9/19	N	Y			NS	N		N
3	3	Y	9/19	N	Y			N	N		N
3	3	E	1/00
3	3	E	1/00
3	3	E	1/00
3	3	E	1/00
3	3	E	1/00
3	3	N	1/00
3	3	Y	9/19	N	Y			N	N		N
3	3	Y	9/19	N	Y			NS	Y	N	N
3	3	N	1/00
3	3	N	1/00
3	3	E	1/00
3	3	E	1/00
3	3	Y	9/19	N	Y			Y	Y	Y	N
3	3	E	1/00
3	3	E	1/00
3	3	N	1/00
3	3	Y	9/19	N	Y			N	Y	N	N
3	3	E	1/00
3	3	N	1/00
3	3	N	1/00
3	3	E	1/00
3	3	Y	9/19	Y	Y			N	N		N
3	3	E	1/00
3	3	N	1/00
3	3	E	1/00
3	3	N	1/00
3	3	N	1/00
3	3	N	1/00
3	3	E	1/00
3	3	E	1/00
3	3	E	1/00
3	3	N	1/00
3	3	Y	9/19	N	Y			NS	Y	N	N
3	3	E	1/00
3	3	N	1/00
3	3	Y	9/19	Y	Y			NS	N		N
3	3	E	1/00
3	3	E	1/00
3	3	E	1/00
3	3	Y	10/19	N	Y			Y	N		N
3	3	E	1/00
3	3	E	1/00
3	3	E	1/00
3	3	Y	10/19	N	Y			N	N		N
3	3	E	1/00
3	3	Y	10/19	N	Y			N	N		N
3	3	N	1/00
3	3	Y	10/19	N	Y			NS	Y	N	N
3	3	N	1/00
3	3	Y	10/19	N	Y			Y	Y	Y	N
3	3	E	1/00
3	3	E	1/00
3	3	E	1/00
3	3	Y	10/19	N	Y			N	N		N
3	3	E	1/00
3	3	E	1/00
3	3	E	1/00
3	3	Y	10/19	N	N			N	N		N
3	3	E	1/00
3	3	E	1/00
3	3	N	1/00
3	3	N	1/00
3	3	E	1/00
3	3	Y	10/19	N	Y			Y	N		N
3	3	Y	10/19	N	Y			Y	Y	Y	N
3	3	Y	10/19	N	Y			N	N		N
3	3	N	1/00
3	3	N	1/00
3	3	N	1/00
3	3	N	1/00
3	3	Y	10/19	N	Y			N	N		N
3	3	E	1/00
3	3	E	1/00
3	3	N	1/00
3	3	N	1/00
3	3	E	1/00
3	3	Y	9/19	Y	Y			NS	N		N
3	3	N	1/00
3	3	N	1/00
3	3	Y	10/19	N	Y			N	N		N
3	3	N	1/00
3	3	N	1/00
3	3	E	1/00
3	3	N	1/00
3	3	Y	10/19	N	Y			N	N		N
3	3	N	1/00
3	3	N	1/00
3	3	Y	10/19	N	Y			N	N		N
3	3	E	1/00
3	3	E	1/00
3	3	E	1/00
3	3	Y	10/19	N	Y			Y	Y	Y	N
3	3	E	1/00
3	3	Y	10/19	N	Y			N	N		N
3	3	Y	10/19	N	N			N	N		N
3	3	E	1/00
3	3	E	1/00
3	3	N	1/00
3	3	N	1/00
3	3	N	1/00
3	3	N	1/00
3	3	N	1/00
3	3	E	1/00
3	3	E	1/00
3	3	N	1/00
3	3	N	1/00
3	3	E	1/00
3	3	Y	10/19	N	Y			Y	Y	Y	N
3	3	N	1/00
3	3	E	1/00
3	3	E	1/00
3	3	E	1/00
3	3	E	1/00
3	3	E	1/00
3	3	Y	10/19	N	Y			NS	N		N
3	3	N	1/00
3	3	N	1/00
3	3	N	1/00
3	3	E	1/00
3	3	E	1/00
3	3	E	1/00
3	3	E	1/00
3	3	N	1/00
3	3	N	1/00
3	3	Y	10/19	N	Y			N	N		N
3	3	Y	10/19	N	Y			N	N		N
3	3	N	1/00
3	3	Y	10/19	N	N			N	N		N
3	3	N	1/00
3	3	N	1/00
3	3	N	1/00
3	3	N	1/00
3	3	E	1/00
3	3	N	1/00
3	3	N	1/00
3	3	Y	10/19	N	N			Y	N		N
3	3	E	1/00
3	3	N	1/00
3	3	Y	10/19	N	Y			NS	N		N
3	3	N	1/00
3	3	N	1/00
3	3	E	1/00
3	3	E	1/00
3	3	E	1/00
3	3	E	1/00
3	3	E	1/00
3	3	E	1/00
3	3	Y	10/19	N	Y			N	N		N
3	3	N	1/00
3	3	E	1/00
3	3	Y	10/19	N	Y			NS	N		N
3	3	Y	10/19	N	Y			N	N		N
3	3	Y	10/19	N	Y			NS	N		N
3	3	N	1/00
3	3	E	1/00
3	3	Y	10/19	N	Y			N	N		N
3	3	N	1/00
3	3	Y	10/19	N	N			Y	Y	Y	N
3	3	E	1/00
3	3	Y	10/19	N	Y			N	N		N
3	3	E	1/00
3	3	E	1/00
3	3	E	1/00
3	3	E	1/00
3	3	Y	10/19	N	Y			Y	N		N
3	3	Y	10/19	N	Y			NS	N		N
3	3	N	1/00
3	3	E	1/00
3	3	E	1/00
3	3	Y	10/19	N	Y			N	N		N
3	3	N	1/00
3	3	Y	10/19	N	Y			NS	Y	N	N
3	3	Y	10/19	Y	Y			NS	N		N
3	3	Y	10/19	N	Y			NS	N		N
3	3	Y	10/19	N	Y			NS	N		N
3	3	E	1/00
3	3	E	1/00
3	3	N	1/00
3	3	E	1/00
3	3	E	1/00
3	3	Y	10/19	Y	Y			NS	Y	N	N
3	3	N	1/00
3	3	E	1/00
3	3	E	1/00
3	3	Y	10/19	N	Y			Y	N		Y
3	3	Y	10/19	Y	Y			N	N		Y
3	3	Y	10/19	Y	Y			NS	N		N
3	3	Y	10/19	N	Y			Y	N		N
3	3	N	1/00
3	3	Y	10/19	N	Y			N	N		N
3	3	E	1/00
3	3	Y	10/19	N	Y			N	N		Y
3	3	N	1/00
3	3	Y	10/19	N	Y			NS	N		N
3	3	Y	10/19	N	Y			N	N		Y
3	3	N	1/00
3	3	Y	10/19	Y	Y			N	Y	Y	N
3	3	Y	10/19	N	Y			NS	N		N
3	3	N	1/00
3	3	Y	10/19	N	Y			Y	Y	Y	N
3	3	Y	10/19	N	Y			NS	Y	Y	N
3	3	E	1/00
3	3	E	1/00
3	3	Y	10/19	N	Y			NS	N		N
3	3	Y	10/19	N	Y			NS	Y	Y	N
3	3	Y	10/19	N	Y			NS	N		N
3	3	E	1/00
3	3	E	1/00
3	3	Y	10/19	Y	Y			NS	Y	Y	N
3	3	Y	11/19	N	Y			Y	N		Y
3	3	Y	11/19	N	Y			NS	Y	Y	N
3	3	Y	11/19	N	Y			N	N		Y
3	3	E	1/00
3	3	E	1/00
3	3	E	1/00
3	3	N	1/00
3	3	E	1/00
3	3	N	1/00
3	3	N	1/00
3	3	N	1/00
3	3	N	1/00
3	3	Y	11/19	N	Y			N	N		Y
3	3	Y	10/19	N	Y			N	N		N
3	3	Y	10/19	N	Y			N	N		N
3	3	N	1/00
3	3	Y	10/19	N	Y			N	N		N
3	3	Y	11/19	N	Y			N	N		N
3	3	Y	10/19	N	Y			N	N		Y
3	3	Y	10/19	N	Y			N	N		N
3	3	N	1/00
3	3	N	1/00
3	3	E	1/00
3	3	E	1/00
3	3	E	1/00
3	3	N	1/00
3	3	Y	11/19	N	Y			N	N		N
3	3	N	1/00
3	3	Y	11/19	N	Y			N	N		N
3	3	N	1/00
3	3	N	1/00
3	3	Y	11/19	N	Y			N	N		N
3	3	N	1/00
3	3	Y	11/19	N	Y			N	N		N
3	3	Y	10/19	N	Y			N	N		Y
3	3	N	1/00
3	3	N	1/00
3	3	E	1/00
3	3	Y	11/19	N	Y			NS	Y	N	N
3	3	Y	10/19	N	Y			NS	N		N
3	3	Y	11/19	N	Y			Y	N		N
3	3	N	1/00
3	3	Y	11/19	N	Y			N	N		N
3	3	Y	11/19	N	N			Y	N		N
3	3	E	1/00
3	3	Y	11/19	N	Y			Y	N		N
3	3	Y	10/19	N	N			NS	Y	N	N
3	3	N	1/00
3	3	N	1/00
3	3	E	1/00
3	3	E	1/00
3	3	E	1/00
3	3	E	1/00
3	3	E	1/00
3	3	Y	9/19	N	Y			N	N		N
3	3	Y	9/19	N	Y			Y	N		N
3	3	E	1/00
3	3	Y	9/19	Y	Y			N	N		N
3	3	N	1/00
3	3	N	1/00
3	3	N	1/00
3	3	N	1/00
3	3	Y	8/19	N	Y			N	N		N
3	3	Y	9/19	N	Y			N	N		N
3	3	E	1/00
3	3	Y	8/19	N	Y			N	N		N
3	3	E	1/00
3	3	E	1/00
3	3	Y	9/19	N	Y			N	N		N
3	3	N	1/00
3	3	N	1/00
3	3	N	1/00
3	3	Y	9/19	N	Y			N	Y	N	Y
3	3	E	1/00
3	3	Y	8/19	N	Y			N	Y	N	N
3	3	N	1/00
3	3	Y	9/19	N	Y			Y	N		N
3	3	Y	9/19	N	Y			N	N		N
3	3	Y	9/19	N	Y			N	N		N
3	3	E	1/00
3	3	E	1/00
3	3	E	1/00
3	3	E	1/00
3	3	E	1/00
3	3	Y	11/19	N	Y			NS	Y	Y	N
3	3	Y	11/19	N	Y			NS	N		N
3	3	Y	11/19	N	Y			NS	N		N
3	3	Y	11/19	N	Y			NS	N		N
3	3	N	1/00
3	3	Y	11/19	N	Y			N	N		Y
3	3	N	1/00
3	3	N	1/00
3	3	Y	11/19	N	Y			N	N		N
3	3	E	1/00
3	3	E	1/00
3	3	Y	11/19	N	Y			N	N		Y
3	3	E	1/00
3	3	N	1/00
3	3	Y	10/19	N	Y			N	N		Y
3	3	E	1/00
3	3	E	1/00
3	3	E	1/00
3	3	N	1/00
3	3	Y	11/19	N	Y			NS	N		N
3	3	Y	11/19	N	Y			N	N		N
3	3	N	1/00
3	3	N	1/00
3	3	Y	11/19	N	Y			NS	N		N
3	3	Y	11/19	N	Y			N	N		N
3	3	E	1/00
3	3	N	1/00
3	3	Y	11/19	N	Y			NS	Y	Y	N
3	3	N	1/00
3	3	N	1/00
3	3	N	1/00
3	3	Y	11/19	N	Y			N	N		N
3	3	Y	11/19	N	Y			NS	N		N
3	3	Y	10/19	N	Y			NS	Y	Y	N
3	3	Y	11/19	N	Y			NS	N		N
3	3	Y	11/19	N	Y			N	N		N
3	3	Y	11/19	N	Y			N	N		N
3	3	Y	11/19	N	Y			NS	N		N
3	3	Y	10/19	N	Y			NS	Y	Y	N
3	3	N	1/00
3	3	E	1/00
3	3	Y	11/19	N	Y			NS	N		N
3	3	N	1/00
3	3	Y	11/19	N	Y			N	N		N
3	3	E	1/00
3	3	N	1/00
3	3	N	1/00
3	3	Y	11/19	N	Y			N	N		N
3	3	E	1/00
3	3	E	1/00
3	3	E	1/00
3	3	Y	11/19	N	Y			N	N		N
3	3	Y	10/19	N	Y			NS	Y	Y	N
3	3	Y	11/19	Y	Y			N	N		Y
3	3	E	1/00
3	3	N	1/00
3	3	N	1/00
3	3	Y	11/19	N	Y			NS	N		N
3	3	N	1/00
3	3	Y	11/19	N	Y			N	N		N
3	3	Y	11/19	Y	Y			NS	Y	Y	N
3	3	Y	11/19	N	Y			N	N		Y
3	3	N	1/00
3	3	Y	11/19	N	Y			N	N		N
3	3	Y	11/19	N	Y			NS	N		N
3	3	N	1/00
3	3	Y	11/19	N	Y			NS	N		N
3	3	Y	11/19	N	Y			N	N		Y
3	3	Y	11/19	N	Y			NS	Y	Y	N
3	3	Y	11/19	N	Y			N	N		Y
3	3	N	1/00
3	3	Y	11/19	N	Y			NS	N		N
3	3	N	1/00
3	3	E	1/00
3	3	E	1/00
3	3	E	1/00
3	3	E	1/00
3	3	Y	11/19	N	Y			N	N		N
3	3	Y	11/19	N	Y			N	N		N
3	3	Y	11/19	Y	Y			N	N		N
3	3	Y	10/19	N	Y			NS	N		N
3	3	Y	11/19	N	Y			N	N		N
3	3	Y	11/19	N	Y			N	N		N
3	3	E	1/00
3	3	Y	11/19	N	Y			NS	N		N
3	3	Y	11/19	N	Y			NS	Y	N	N
3	3	Y	11/19	Y	Y			NS	N		N
3	3	Y	11/19	N	Y			N	N		N
3	3	Y	11/19	Y	Y			NS	N		N
3	3	Y	11/19	Y	Y			N	N		N
3	3	Y	11/19	Y	Y			N	N		N
3	3	Y	11/19	Y	Y			NS	N		N
3	3	Y	11/19	N	Y			Y	N		N
3	3	Y	11/19	N	Y			N	N		N
3	3	E	1/00
3	3	E	1/00
3	3	N	1/00
3	3	E	1/00
3	3	Y	11/19	Y	Y			Y	N		N
3	3	Y	11/19	N	Y			Y	Y	Y	N
3	3	N	1/00
3	3	N	1/00
3	3	Y	11/19	N	Y			NS	N		N
3	3	Y	11/19	Y	Y			N	N		N
3	3	Y	11/19	Y	Y			N	N		N
3	3	Y	11/19	N	Y			NS	N		N
3	3	N	1/00
3	3	N	1/00
3	3	N	1/00
3	3	N	1/00
3	3	Y	11/19	N	N			NS	N		N
3	3	Y	11/19	N	Y			N	N		Y
3	3	Y	11/19	Y	Y			NS	Y	Y	N
3	3	Y	11/19	Y	Y			NS	N		N
3	3	Y	11/19	N	Y			NS	N		N
3	3	Y	11/19	Y	Y			NS	N		N
3	3	N	1/00
3	3	Y	11/19	N	Y			NS	Y	Y	N
3	3	N	1/00
3	3	Y	11/19	N	Y			NS	Y	Y	N
3	3	N	1/00
3	3	Y	11/19	N	Y			N	N		N
3	3	Y	11/19	N	Y			Y	N		N
3	3	N	1/00
3	3	Y	11/19	N	Y			N	N		N
3	3	Y	11/19	N	Y			NS	Y	Y	N
3	3	Y	11/19	N	Y			NS	N		N
3	3	N	1/00
3	3	Y	11/19	N	Y			NS	Y	Y	N
3	3	Y	11/19	N	Y			NS	N		N
3	3	N	1/00
3	3	N	1/00
3	3	E	1/00
3	3	Y	11/19	N	Y			NS	N		N
3	3	E	1/00
3	3	Y	11/19	N	Y			NS	Y	Y	N
3	3	Y	11/19	N	Y			NS	N		N
3	3	E	1/00
3	3	E	1/00
3	3	N	1/00
3	3	E	1/00
3	3	N	1/00
3	3	N	1/00
3	3	N	1/00
3	3	N	1/00
3	3	E	1/00
3	3	N	1/00
3	3	Y	11/19	N	Y			N	N		N
3	3	E	1/00
3	3	Y	11/19	Y	Y			N	N		N
3	3	E	1/00
3	3	E	1/00
3	3	Y	11/19	N	Y			NS	N		N
3	3	Y	11/19	N	Y			NS	N		N
3	3	N	1/00
3	3	N	1/00
3	3	N	1/00
3	3	E	1/00
3	3	Y	10/19	N	Y			Y	Y	Y	N
3	3	N	1/00
3	3	Y	11/19	N	Y			N	N		N
3	3	Y	11/19	N	Y			N	N		N
3	3	N	1/00
3	3	E	1/00
3	3	N	1/00
3	3	N	1/00
3	3	N	1/00
3	3	E	1/00
3	3	Y	11/19	Y	Y			N	N		N
3	3	Y	11/19	N	Y			NS	Y	Y	N
3	3	N	1/00
3	3	Y	11/19	N	Y			NS	Y	Y	N
3	3	Y	11/19	N	Y			NS	Y	Y	N
3	3	E	1/00
3	3	E	1/00
3	3	N	1/00
3	3	Y	11/19	N	Y			NS	Y	Y	N
3	3	E	1/00
3	3	N	1/00
3	3	N	1/00
3	3	E	1/00
3	3	E	1/00
3	3	E	1/00
3	3	E	1/00
3	3	N	1/00
3	3	E	1/00
3	3	E	1/00
3	3	N	1/00
3	3	N	1/00
3	3	N	1/00
3	3	Y	11/19	N	Y			NS	Y	Y	N
3	3	N	1/00
3	3	N	1/00
3	3	Y	11/19	N	Y			N	N		Y
3	3	Y	11/19	N	Y			NS	N		N
3	3	Y	11/19	N	Y			NS	N		N
3	3	Y	12/19	Y	Y			N	N		N
3	3	Y	12/19	N	Y			N	N		N
3	3	E	1/00
3	3	E	1/00
3	3	Y	11/19	N	Y			NS	N		N
3	3	Y	12/19	N	Y			NS	Y	N	N
3	3	Y	12/19	N	Y			NS	Y	Y	N
3	3	N	1/00
3	3	E	1/00
3	3	N	1/00
3	3	Y	11/19	N	Y			NS	N		N
3	3	N	1/00
3	3	Y	11/19	Y	Y			N	N		N
3	3	N	1/00
3	3	Y	11/19	Y	Y			N	N		N
3	3	N	1/00
3	3	E	1/00
3	3	E	1/00
3	3	E	1/00
3	3	E	1/00
3	3	E	1/00
3	3	Y	8/19	N	Y			N	Y	Y	N
3	3	N	1/00
3	3	Y	8/19	N	Y			N	Y	N	N
3	3	Y	7/19	N	Y			Y	N		N
3	3	N	1/00
3	3	N	1/00
3	3	Y	8/19	N	Y			N	N		N
3	3	N	1/00
3	3	Y	8/19	Y	Y			Y	Y	Y	N
3	3	N	1/00
3	3	Y	8/19	N	Y			N	N		N
3	3	N	1/00
3	3	Y	8/19	N	Y			Y	N		N
3	3	Y	8/19	N	Y			Y	Y	Y	N
3	3	Y	8/19	N	Y			Y	Y	Y	N
3	3	Y	8/19	N	Y			N	N		N
3	3	Y	8/19	N	Y			N	N		N
3	3	Y	8/19	Y	Y			Y	Y	Y	N
3	3	N	1/00
3	3	N	1/00
3	3	N	1/00
3	3	N	1/00
3	3	N	1/00
3	3	N	1/00
3	3	E	1/00
3	3	N	1/00
3	3	N	1/00
3	3	N	1/00
3	3	Y	8/19	N	Y			Y	Y	N	N
3	3	Y	8/19	N	Y			Y	Y	Y	N
3	3	N	1/00
3	3	N	1/00
3	3	Y	8/19	N	Y			Y	Y	Y	N
3	3	E	1/00
3	3	Y	8/19	N	Y			N	N		N
3	3	Y	8/19	N	Y			N	N		N
3	3	E	1/00
3	3	Y	8/19	N	Y			Y	Y	Y	N
3	3	N	1/00
3	3	N	1/00
3	3	E	1/00
3	3	Y	8/19	N	Y			Y	Y	Y	N
3	3	E	1/00
3	3	Y	8/19	N	Y			Y	Y	Y	N
3	3	N	1/00
3	3	Y	8/19	N	Y			Y	Y	Y	N
3	3	Y	8/19	N	Y			N	N		N
3	3	Y	8/19	N	Y			Y	Y	Y	N
3	3	Y	8/19	N	Y			Y	Y	Y	N
3	3	N	1/00
3	3	Y	12/19	N	Y			Y	N		N
3	3	E	1/00
3	3	N	1/00
3	3	Y	12/19	N	Y			N	N		Y
3	3	Y	11/19	N	Y			NS	N		N
3	3	N	1/00
3	3	Y	12/19	N	Y			N	N		Y
3	3	N	1/00
3	3	Y	12/19	N	Y			N	N		Y
3	3	Y	11/19	Y	Y			N	N		Y
3	3	N	1/00
3	3	N	1/00
3	3	N	1/00
3	3	Y	12/19	N	Y			NS	N		N
3	3	E	1/00
3	3	E	1/00
3	3	N	1/00
3	3	E	1/00
3	3	N	1/00
3	3	Y	12/19	N	Y			N	N		N
3	3	Y	11/19	N	Y			N	N		N
3	3	Y	11/19	N	Y			N	N		Y
3	3	E	1/00
3	3	E	1/00
3	3	E	1/00
3	3	N	1/00
3	3	E	1/00
3	3	Y	12/19	Y	Y			Y	N		N
3	3	N	1/00
3	3	N	1/00
3	3	Y	12/19	N	Y			Y	N		N
3	3	Y	12/19	N	Y			Y	N		N
3	3	E	1/00
3	3	Y	12/19	N	Y			Y	N		N
3	3	E	1/00
3	3	N	1/00
3	3	N	1/00
3	3	Y	12/19	N	Y			NS	Y	Y	N
3	3	E	1/00
3	3	N	1/00
3	3	E	1/00
3	3	N	1/00
3	3	Y	12/19	N	Y			Y	N		N
3	3	N	1/00
3	3	N	1/00
3	3	E	1/00
3	3	E	1/00
3	3	Y	12/19	N	Y			Y	N		N
3	3	Y	12/19	Y	Y			Y	N		N
3	3	N	1/00
3	3	Y	12/19	N	Y			NS	Y	Y	N
3	3	Y	12/19	N	Y			NS	Y	Y	N
3	3	Y	12/19	N	Y			NS	Y	Y	N
3	3	E	1/00
3	3	Y	12/19	N	Y			Y	N		N
3	3	N	1/00
3	3	Y	12/19	N	Y			Y	N		N
3	3	Y	12/19	Y	Y			NS	Y	Y	N
3	3	N	1/00
3	3	Y	12/19	Y	Y			NS	Y	Y	N
3	3	Y	12/19	N	Y			NS	Y	Y	N
3	3	N	1/00
3	3	E	1/00
3	3	N	1/00
3	3	N	1/00
3	3	Y	12/19	N	Y			NS	Y	Y	N
3	3	Y	12/19	Y	Y			NS	Y	Y	N
3	3	N	1/00
3	3	Y	12/19	Y	Y			NS	Y	Y	N
3	3	N	1/00
3	3	E	1/00
3	3	Y	12/19	Y	Y			NS	Y	Y	N
3	3	N	1/00
3	3	E	1/00
3	3	E	1/00
3	3	E	1/00
3	3	Y	12/19	Y	Y			N	N		N
3	3	N	1/00
3	3	Y	12/19	Y	Y			NS	Y	Y	N
3	3	Y	12/19	N	Y			NS	Y	Y	N
3	3	N	1/00
3	3	N	1/00
3	3	N	1/00
3	3	Y	12/19	N	Y			N	N		N
3	3	Y	12/19	N	Y			NS	Y	Y	N
3	3	E	1/00
3	3	Y	12/19	N	Y			NS	Y	Y	N
3	3	N	1/00
3	3	Y	12/19	N	Y			NS	Y	Y	N
3	3	N	1/00
3	3	N	1/00
3	3	N	1/00
3	3	E	1/00
3	3	Y	12/19	N	Y			NS	Y	Y	N
3	3	N	1/00
3	3	E	1/00
3	3	N	1/00
3	3	N	1/00
3	3	Y	12/19	Y	Y			NS	Y	Y	N
3	3	Y	12/19	Y	Y			NS	Y	Y	N
3	3	E	1/00
3	3	E	1/00
3	3	E	1/00
3	3	Y	12/19	N	Y			NS	Y	Y	N
3	3	Y	12/19	N	Y			N	N		N
3	3	Y	12/19	N	Y			NS	Y	Y	N
3	3	Y	12/19	N	Y			NS	Y	Y	N
3	3	Y	12/19	N	Y			NS	N		N
3	3	E	1/00
3	3	N	1/00
3	3	Y	12/19	N	Y			NS	Y	Y	N
3	3	E	1/00
3	3	Y	12/19	N	Y			NS	Y	Y	N
3	3	N	1/00
3	3	Y	12/19	Y	Y			NS	Y	Y	N
3	3	Y	12/19	N	Y			N	N		N
3	3	Y	12/19	N	Y			NS	Y	Y	N
3	3	Y	12/19	Y	Y			NS	Y	Y	N
3	3	E
3	3	E
3	3	E
3	3	E
3	3	N
3	3	Y	12/19	N	Y			N	N		N
3	3	N
3	3	N
3	3	E
3	3	Y	12/19	N	Y			N	N		N
3	3	Y	12/19	N	Y			NS	N		N
3	3	Y	12/19	Y	Y			N	N		N
3	3	Y	12/19	N	Y			Y	N		N
3	3	Y	12/19	N	Y			N	N		N
3	3	E
3	3	E
3	3	Y	12/19	N	Y			Y	N		N
3	3	Y	12/19	N	Y			Y	N		N
3	3	Y	12/19	N	Y			Y	Y	Y	N
3	3	Y	12/19	N	Y			Y	Y	Y	N
3	3	Y	12/19	N	Y			Y	Y	Y	N
3	3	Y	12/19	Y	Y			N	N		N
3	3	Y	12/19	Y	Y			N	N		N
3	3	E
3	3	E
3	3	E
3	3	N
3	3	N
3	3	N
3	3	E
3	3	Y	12/19	Y	Y			N	N		N
3	3	Y	12/19	Y	Y			NS	Y	Y	N
3	3	Y	12/19	N	Y			Y	N		N
3	3	Y	12/19	N	Y			NS	Y	Y	N
3	3	N
3	3	N
3	3	Y	12/19	N	Y			Y	N		N
3	3	Y	12/19	Y	Y			Y	Y	Y	N
3	3	E
3	3	N
3	3	Y	12/19	Y	Y			Y	Y	Y	N
3	3	Y	12/19	Y	Y			NS	Y	Y	N
3	3	Y	12/19	N	Y			N	N		N
3	3	Y	12/19	N	Y			Y	Y	Y	N
3	3	Y	12/19	N	Y			N	N		N
3	3	E
3	3	E
3	3	Y	12/19	N	Y			NS	Y	Y	N
3	3	N
3	3	Y	12/19	N	Y			Y	N		N
3	3	E
3	3	Y	12/19	N	Y			N	N		N
3	3	Y	12/19	N	Y			NS	Y	Y	N
3	3	Y	12/19	N	Y			NS	N		N
3	3	Y	12/19	N	N			N	N		N
3	3	E
3	3	Y	12/19	N	Y			Y	Y	Y	N
3	3	Y	12/19	N	Y			Y	Y	Y	N
3	3	E
3	3	E
3	3	E
3	3	N
3	3	Y	12/19	Y	Y			Y	N		N
3	3	Y	12/19	N	N			N	N		N
3	3	N
3	3	Y	12/19	N	Y			Y	N		N
3	3	Y	12/19	N	Y			Y	N		N
3	3	Y	12/19	Y	Y			Y	N		N
3	3	N
3	3	Y	12/19	Y	Y			NS	Y	Y	N
3	3	Y	12/19	Y	Y			Y	Y	Y	N
3	3	Y	12/19	Y	Y			NS	Y	Y	N
3	3	E
3	3	E
3	3	E
3	3	N
3	3	N
3	3	Y	12/19	N	Y			Y	N		N
3	3	Y	12/19	N	Y			Y	Y	Y	N
3	3	Y	12/19	N	Y			NS	Y	Y	N
3	3	Y	12/19	Y	Y			Y	Y	Y	N
3	3	Y	12/19	N	Y			Y	Y	Y	N
3	3	Y	12/19	N	Y			N	N		N
3	3	Y	12/19	N	Y			Y	Y	Y	N
3	3	N
3	3	Y	12/19	N	Y			NS	N		N
3	3	Y	12/19	N	Y			Y	N		N
3	3	E
3	3	Y	12/19	N	Y			Y	Y	Y	N
3	3	Y	12/19	Y	Y			Y	Y	Y	N
3	3	N
3	3	E
3	3	Y	12/19	N	Y			Y	Y	Y	N
3	3	E
3	3	E
3	3	Y	12/19	N	Y			N	N		N
3	3	E
3	3	N
3	3	E
3	3	N
3	3	N
3	3	N
3	3	E
3	3	E
3	3	E
3	3	E
3	3	Y	1/20	N	Y			N	N		N
3	3	Y	12/19	N	Y			Y	N		N
3	3	Y	1/20	N	Y			NS	Y	Y	N
3	3	Y	1/20	N	Y			NS	Y	Y	N
3	3	Y	12/19	N	Y			NS	Y	Y	N
3	3	Y	1/20	N	Y			Y	Y	Y	N
3	3	Y	12/19	N	Y			Y	Y	Y	N
3	3	N
3	3	Y	1/20	N	Y			Y	N		N
3	3	Y	1/20	Y	Y			Y	Y	Y	N
3	3	E
3	3	Y	1/20	N	Y			Y	Y	Y	N
3	3	Y	1/20	N	Y			Y	N		N
3	3	E
3	3	Y	1/20	N	Y			Y	Y	Y	N
3	3	Y	1/20	N	Y			Y	N		N
3	3	Y	1/20	N	Y			NS	Y	Y	N
3	3	N
3	3	Y	1/20	N	Y			Y	N		N
3	3	E
3	3	E
3	3	E
3	3	E
3	3	Y	1/20	N	Y			NS	Y	Y	N
3	3	Y	11/19	N	Y			NS	Y	Y	N
3	3	N
3	3	Y	1/20	N	Y			Y	Y	Y	N
3	3	E
3	3	Y	1/20	N	Y			Y	N		N
3	3	E
3	3	Y	1/20	Y	Y			Y	Y	Y	N
3	3	Y	1/20	N	Y			Y	Y	Y	N
3	3	N
3	3	N
3	3	E
3	3	E
3	3	E
3	3	N
3	3	Y	11/19	N	Y			NS	Y	Y	N
3	3	Y	1/20	Y	Y			Y	Y	Y	N
3	3	Y	1/20	N	Y			N	N		N
3	3	E
3	3	Y	1/20	N	Y			Y	N		N
3	3	N
3	3	E
3	3	N
3	3	Y	1/20	N	Y			NS	Y	Y	N
3	3	E
3	3	N
3	3	N
3	3	N
3	3	Y	1/20	Y	Y			N	N		N
3	3	N
3	3	Y	1/20	N	Y			Y	N		N
3	3	Y	1/20	N	Y			Y	N		N
3	3	N
3	3	N
3	3	Y	1/20	N	Y			NS	Y	Y	N
3	3	Y	1/20	N	Y			NS	Y	Y	N
3	3	N
3	3	Y	1/20	N	Y			NS	Y	Y	N
3	3	E
3	3	E
3	3	E
3	3	E
3	3	N
3	3	E
3	3	N
3	3	E
3	3	E
3	3	Y	12/19	N	Y			Y	Y	Y	N
3	3	Y	1/20	N	Y			Y	N		N
3	3	Y	1/20	N	Y			NS	Y	Y	N
3	3	E
3	3	Y	1/20	N	Y			Y	Y	Y	N
3	3	Y	1/20	Y	Y			Y	N		N
3	3	N
3	3	Y	1/20	N	Y			Y	N		N
3	3	Y	1/20	Y	Y			N	N		N
3	3	N
3	3	N
3	3	N
3	3	N
3	3	N
3	3	N
3	3	N
3	3	Y	1/20	N	Y			N	N		Y
3	3	Y	1/20	Y	Y			N	N		N
3	3	N
3	3	E
3	3	E
3	3	N
3	3	N
3	3	Y	1/20	N	Y			Y	N		N
3	3	N
3	3	Y	1/20	N	Y			Y	N		N
3	3	Y	1/20	N	Y			Y	N		N
3	3	N
3	3	N
3	3	N
3	3	N
3	3	Y	1/20	N	Y			Y	N		N
3	3	N
3	3	N
3	3	N
3	3	Y	1/20	N	Y			Y	Y	Y	N
3	3	E
3	3	E
3	3	N
3	3	N
3	3	N
3	3	N
3	3	Y	1/20	N	Y			Y	Y	Y	N
3	3	Y	1/20	Y	Y			Y	N		N
3	3	Y	1/20	Y	Y			Y	Y	Y	N
3	3	N
3	3	E
3	3	E
3	3	N
3	3	N
3	3	E
3	3	E
3	3	N
3	3	N
3	3	E
3	3	N
3	3	N
3	3	N
3	3	Y	1/20	N	Y			Y	Y	Y	N
3	3	Y	1/20	N	Y			Y	Y	Y	N
3	3	Y	1/20	Y	Y			Y	N		N
3	3	Y	1/20	Y	Y			Y	Y	Y	N
3	3	Y	1/20	N	Y			Y	N		N
3	3	N
3	3	N
3	3	E
3	3	Y	1/20	N	Y			Y	Y	Y	N
3	3	Y	1/20	Y	Y			Y	N		N
3	3	N
3	3	N
3	3	Y	1/20	Y	Y			Y	N		N
3	3	Y	1/20	N	Y			Y	N		N
3	3	Y	1/20	N	Y			NS	Y	Y	N
3	3	Y	1/20	N	Y			NS	Y	Y	N
3	3	N
3	3	Y	1/20	Y	Y			Y	N		N
3	3	N
3	3	N
3	3	Y	12/19	N	Y			Y	N		N
3	3	E
3	3	N
3	3	Y	1/20	N	Y			NS	Y	Y	N
3	3	N
3	3	N
3	3	E
3	3	Y	1/20	N	Y			Y	N		N
3	3	N
3	3	N
3	3	E
3	3	N
3	3	N
3	3	N
3	3	E
3	3	E
3	3	E
3	3	Y	1/20	N	Y			NS	Y	Y	N
3	3	Y	11/19	N	Y			NS	Y	Y	N
3	3	E
3	3	Y	1/20	N	Y			Y	Y	Y	N
3	3	Y	2/20	N	Y			Y	N		N
3	3	E
3	3	N
3	3	N
3	3	Y	2/20	Y	Y			Y	Y	Y	N
3	3	N
3	3	N
3	3	E
3	3	Y	2/20	N	Y			NS	Y	Y	N
3	3	E
3	3	Y	2/20	N	Y			Y	N		N
3	3	Y	1/20	N	Y			Y	Y	Y	N
3	3	Y	1/20	N	Y			NS	Y	Y	N
3	3	Y	2/20	N	Y			Y	N		N
3	3	Y	2/20	N	Y			Y	N		N
3	3	N
3	3	N
3	3	Y	1/20	Y	Y			N	N		Y
3	3	N
3	3	Y	2/20	N	Y			NS	Y	Y	N
3	3	N
3	3	N
3	3	Y	2/20	N	Y			Y	N		N
3	3	Y	1/20	N	Y			Y	N		N
3	3	E
3	3	E
3	3	E
3	3	N
3	3	N
3	3	N
3	3	N
3	3	N
3	3	N
3	3	E
3	3	E
3	3	E
3	3	E
3	3	E
3	3	E
3	3	E
3	3	E
3	3	Y	2/20	N	Y			Y	N		N
3	3	Y	2/20	N	Y			Y	Y	Y	N
3	3	Y	2/20	N	Y			Y	Y	Y	N
3	3	Y	2/20	Y	Y			Y	Y	Y	N
3	3	Y	2/20	N	Y			Y	Y	Y	N
3	3	Y	1/20	Y	Y			Y	N		N
3	3	Y	2/20	N	Y			Y	Y	Y	N
3	3	Y	2/20	Y	Y			Y	Y	Y	N
3	3	Y	2/20	N	Y			Y	Y	Y	N
3	3	Y	2/20	N	Y			Y	N		N
3	3	Y	2/20	N	Y			Y	Y	Y	N
3	3	Y	2/20	N	Y			Y	Y	Y	N
3	3	Y	2/20	Y	Y			Y	Y	Y	N
3	3	Y	2/20	N	Y			Y	Y	Y	N
3	3	N
3	3	N
3	3	Y	2/20	N	Y			Y	Y	Y	N
3	3	Y	2/20	N	Y			NS	Y	Y	N
3	3	Y	2/20	N	Y			Y	Y	Y	N
3	3	Y	2/20	N	Y			Y	Y	Y	N
3	3	Y	2/20	N	Y			NS	Y	Y	N
3	3	E
3	3	Y	2/20	N	Y			NS	Y	Y	N
3	3	E
3	3	Y	2/20	N	Y			NS	Y	Y	N
3	3	Y	2/20	N	Y			Y	Y	Y	Y
3	3	E
3	3	E
3	3	E
3	3	Y	2/20	N	Y			Y	Y	Y	N
3	3	E
3	3	E
3	3	Y	2/20	N	Y			Y	N		N
3	3	E
3	3	N
3	3	N
3	3	N
3	3	Y	2/20	N	Y			NS	Y	Y	N
3	3	E
3	3	E
3	3	E
3	3	N
3	3	N
3	3	N
3	3	N
3	3	E
3	3	Y	2/20	N	Y			Y	N		N
3	3	E
3	3	E
3	3	E
3	3	E
3	3	E
3	3	E
3	3	E
3	3	E
3	3	Y	2/20	N	Y			Y	Y	Y	N
3	3	Y	2/20	N	Y			Y	Y	Y	N
3	3	Y	2/20	N	Y			Y	N		N
3	3	Y	2/20	Y	Y			Y	Y	Y	N
3	3	Y	2/20	N	Y			Y	N		N
3	3	E
3	3	E
3	3	Y	2/20	Y	Y			Y	N		N
3	3	Y	2/20	N	Y			Y	N		N
3	3	Y	2/20	N	Y			Y	N		N
3	3	Y	2/20	N	Y			Y	Y	Y	N
3	3	E
3	3	Y	2/20	N	Y			Y	N		N
3	3	N
3	3	N
3	3	N
3	3	E
3	3	E
3	3	E
3	3	N
3	3	E
3	3	Y	2/20	N	Y			Y	Y	Y	N
3	3	N
3	3	N
3	3	N
3	3	N
3	3	N
3	3	Y	2/20	N	Y			Y	Y	Y	N
3	3	N
3	3	N
3	3	Y	2/20	N	Y			Y	Y	Y	N
3	3	N
3	3	Y	2/20	N	Y			Y	N		N
3	3	Y	2/20	N	Y			Y	N		N
3	3	E
3	3	Y	2/20	N	Y			NS	Y	Y	N
3	3	Y	2/20	N	Y			Y	Y	Y	N
3	3	Y	2/20	N	Y			Y	Y	Y	N
3	3	N
3	3	Y	2/20	N	Y			N	N		N
3	3	Y	2/20	N	Y			NS	Y	Y	N
3	3	Y	2/20	N	Y			Y	Y	Y	N
3	3	E
3	3	E
3	3	N
3	3	Y	2/20	N	Y			Y	N		N
3	3	E
3	3	E
3	3	E
3	3	E
3	3	Y	2/20	N	Y			Y	N		N
3	3	E
3	3	E
3	3	N
3	3	Y	2/20	N	Y			Y	Y	Y	N
3	3	N
3	3	Y	2/20	N	Y			Y	Y	Y	N
3	3	E
3	3	Y	2/20	N	Y			Y	N		N
3	3	Y	2/20	N	Y			NS	Y	Y	N
3	3	E
3	3	E
3	3	N
3	3	Y	2/20	N	Y			Y	N		N
3	3	Y	2/20	N	Y			Y	N		N
3	3	Y	2/20	N	Y			NS	Y	Y	N
3	3	N
3	3	Y	2/20	Y	Y			Y	Y	Y	N
3	3	Y	2/20	N	Y			Y	Y	Y	N
3	3	Y	2/20	N	Y			Y	Y	Y	N
3	3	Y	2/20	Y	Y			NS	Y	Y	N
3	3	N
3	3	Y	2/20	Y	Y			Y	N		N
3	3	N
3	3	N
3	3	N
3	3	N
3	3	E
3	3	Y	2/20	Y	Y			Y	N		N
3	3	E
3	3	N
3	3	Y	2/20	N	Y			NS	Y	Y	N
3	3	N
3	3	E
3	3	Y	2/20	N	Y			Y	Y	Y	N
3	3	Y	2/20	N	Y			Y	N		N
3	3	E
3	3	E
3	3	Y	3/20	N	Y			N	N		N
3	3	E
3	3	Y	3/20	N	Y			N	N		N
3	3	Y	2/20	N	Y			NS	Y	Y	N
3	3	Y	2/20	N	Y			NS	Y	Y	N
3	3	Y	2/20	Y	Y			Y	Y	Y	N
3	3	N
[truncated: 93,360 more rows]

## Sheet: VAE Rates
hospital_	Unit_	Month/Year	Ventilator days	Total number of Ventilator-Associated Conditions (VAC)	Total number of Infection-related Ventilator-Associated Conditio	Total number of Possible VAP (pVAP)
3	3	2019-08-01	716	29	20	5
3	3	2019-09-01	376	22	16	3
3	3	2019-10-01	311	8	10	3
3	3	2019-11-01	409	13	9	0
3	3	2020-01-01	434	14	6	0
3	3	2020-02-01	359	6	6	0
4	4	2019-01-01	273	1	1	3
4	4	2019-02-01	190	1	1	1
4	4	2019-03-01	129	0	1	0
4	4	2019-04-01	125	1	0	0
4	4	2019-05-01	188	1	0	0
4	4	2019-06-01	167	1	0	0
4	4	2019-07-01	92	0	0	0
4	4	2019-08-01	63	2	0	0
4	4	2019-09-01	183	0	0	1
4	4	2019-10-01	196	2	0	2
4	4	2019-11-01	143	0	0	1
4	4	2019-12-01	47	0	0	0
4	4	2020-01-01	164	2	0	2
4	4	2020-02-01	133	0	0	1
4	4	2020-03-01	82	0	0	0
4	4	2020-04-01	205	7	0	0
4	4	2020-05-01	135	2	0	3
4	4	2020-06-01	161	2	1	3
5	5	2019-05-01	79	5	10	2
5	5	2019-06-01	109	4	11	2
5	5	2019-07-01	145	9	9	1
5	5	2019-08-01	99	3	5	3
5	5	2019-09-01	69	4	5	3
5	5	2019-10-01	124	8	6	1
5	5	2019-11-01	133	10	11	3
5	5	2019-12-01	111	5	3	0
5	5	2020-01-01	122	6	4	0
5	5	2020-02-01	169	12	8	1
5	5	2020-03-01	112	4	4	1
9	7	2019-01-01	210	6	4	1
9	7	2019-08-01	516	8	6	1
11	8	2019-04-01	62	6	4	4
11	8	2019-08-01	99	1	2	2
11	8	2019-09-01	88	1	0	0
11	8	2019-10-01	29	0	0	0
11	8	2019-11-01	124	8	4	4
25	9	2019-01-01	78	0	0	0
25	9	2019-08-01	317	5	4	1
25	9	2019-09-01	239	2	3	1
25	9	2019-10-01	208	6	4	1
25	9	2019-11-01	125	0	0	0
25	9	2019-12-01	232	18	4	2
25	9	2020-01-01	125	16	6	4
25	9	2020-02-01	156	5	2	4
14	10	2019-01-01	235	2	1	1
14	10	2019-02-01	178	1	0	0
14	10	2019-03-01	253	4	0	0
14	10	2019-04-01	309	5	1	0
14	10	2019-05-01	110	0	0	0
14	10	2019-06-01	156	1	0	0
14	10	2019-07-01	110	0	0	0
14	10	2019-08-01	149	0	0	0
14	10	2019-09-01	114	0	0	0
14	10	2019-10-01	209	1	1	1
14	10	2019-11-01	206	1	0	0
14	10	2019-12-01	151	1	0	0
14	10	2020-01-01	145	1	0	0
14	10	2020-02-01	184	1	1	1
14	10	2020-03-01	178	0	0	1
14	10	2020-04-01	216	1	0	2
14	10	2020-05-01	109	2	0	0
14	10	2020-06-01	135	1	1	2
17	11	2019-06-01	357	1	0	0
17	11	2019-09-01	419	12	0	0
17	11	2019-12-01	236	6	1	1
22	14	2019-09-01	63	2	0	2
22	14	2019-10-01	56	1	1	1
22	14	2019-11-01	57	1	0	0
22	14	2019-12-01	55	1	0	1
22	14	2020-01-01	71	1	0	3
22	14	2020-02-01	81	2	0	2
27	15	2019-01-01	162	1	2	1
27	15	2019-02-01	247	3	1	0
27	15	2019-03-01	176	1	1	0
27	15	2019-04-01	165	1	1	0
27	15	2019-05-01	123	1	0	0
27	15	2019-06-01	189	1	0	2
27	15	2019-07-01	302	0	1	2
27	15	2019-08-01	281	0	0	0
27	15	2019-09-01	119	0	0	0
27	15	2019-10-01	130	1	0	1
27	15	2019-11-01	139	1	0	0
27	15	2019-12-01	199	0	0	0
27	15	2020-01-01	285	1	0	0
27	15	2020-02-01	195	1	0	0
27	15	2020-03-01	172	1	1	0
27	15	2020-04-01	148	1	1	0
28	17	2019-08-01	311	9	5	2
28	17	2019-09-01	375	1	2	3
28	17	2019-10-01	240	2	0	3
28	17	2019-11-01	328	5	2	4
28	17	2020-01-01	462	5	7	3
29	18	2019-07-01	33	0	0	0
31	19	2019-05-01	184	0	2	0
31	19	2019-08-01	110	0	2	0
31	19	2019-09-01	100	2	0	0
31	19	2019-10-01	102	0	0	3
31	19	2019-11-01	98	0	0	0
31	19	2019-12-01	109	1	1	2
31	19	2020-01-01	110	1	1	1
31	19	2020-02-01	90	0	3	0
32	20	2019-01-01	183	0	0	0
32	20	2019-02-01	174	1	1	1
32	20	2019-03-01	98	3	2	0
32	20	2019-04-01	88	1	0	0
32	20	2019-05-01	137	2	0	0
32	20	2019-06-01	100	5	1	0
32	20	2019-07-01	55	2	0	0
32	20	2019-08-01	166	8	4	0
32	20	2019-09-01	122	12	3	0
34	21	2019-01-01	236	0	0	5
34	21	2019-02-01	119	3	0	5
34	21	2019-03-01	200	3	1	3
34	21	2019-04-01	141	2	0	7
34	21	2019-05-01	473	3	1	4
34	21	2019-06-01	255	3	1	5
34	21	2019-07-01	112	2	0	7
36	22	2019-02-01	90	5	0	0
36	22	2019-03-01	100	0	0	0
36	22	2019-04-01	88	0	0	0
36	22	2019-05-01	67	0	0	5
36	22	2019-06-01	66	0	0	0
10	23	2019-03-01	2	0	0	0
10	23	2019-04-01	0	0	0	0
10	23	2019-05-01	5	0	0	0
10	23	2019-06-01	6	0	0	0
10	23	2019-07-01	39	0	0	0
10	23	2019-08-01	0	0	0	0
10	23	2019-09-01	6	0	0	0
10	23	2019-10-01	0	0	0	0
10	23	2019-11-01	36	0	0	0
10	23	2019-12-01	5	0	0	0
10	23	2020-01-01	4	0	0	0
10	23	2020-02-01	3	0	0	0
10	23	2020-03-01	11	0	0	0
10	23	2020-04-01	25	0	0	0
10	23	2020-05-01	59	0	0	0
10	23	2020-06-01	47	0	0	0
39	24	2019-01-01	65	0	0	0
39	24	2019-02-01	48	2	1	0
39	24	2019-03-01	14	0	0	0
45	26	2019-01-01	103	3	1	0
45	26	2019-02-01	34	0	0	0
45	26	2019-03-01	58	1	1	0
45	26	2019-04-01	47	2	1	1
45	26	2019-05-01	21	1	0	0
45	26	2019-06-01	53	2	0	0
45	26	2019-07-01	17	0	0	0
45	26	2019-08-01	35	1	0	0
45	26	2019-09-01	79	5	3	0
45	26	2019-10-01	65	3	1	1
45	26	2019-11-01	44	2	1	0
45	26	2019-12-01	57	2	0	0
45	26	2020-01-01	75	6	2	1
45	26	2020-02-01	14	0	0	0
45	26	2020-03-01	45	3	0	0
45	26	2020-04-01	45	3	0	0
45	26	2020-05-01	168	7	4	2
30	27	2019-01-01	487	0	0	0
30	27	2019-02-01	451	0	0	0
30	27	2019-03-01	498	0	0	0
30	27	2019-04-01	223	0	0	0
30	27	2019-05-01	328	1	2	0
30	27	2019-06-01	351	0	1	0
30	27	2019-07-01	142	0	0	0
30	27	2019-08-01	183	0	0	0
30	27	2019-09-01	378	4	0	0
30	27	2019-10-01	333	3	0	0
30	27	2019-11-01	211	3	0	0
30	27	2019-12-01	468	1	1	1
30	27	2020-01-01	428	3	1	0
30	27	2020-02-01	481	3	3	0
30	27	2020-03-01	399	1	1	0
37	28	2019-01-01	611	4	4	2
37	28	2019-02-01	609	7	6	1
37	28	2019-03-01	744	1	2	0
37	28	2019-04-01	556	1	1	4
37	28	2019-05-01	514	2	3	0
37	28	2019-06-01	463	4	6	0
37	28	2019-07-01	386	5	4	1
37	28	2019-08-01	528	3	6	0
37	28	2019-09-01	512	3	7	0
37	28	2019-10-01	485	3	3	1
37	28	2019-11-01	586	4	5	1
37	28	2019-12-01	543	5	6	0
37	28	2020-01-01	543	6	8	0
37	28	2020-02-01	530	4	4	1
37	28	2020-03-01	617	3	8	1
16	29	2019-11-01	220	0	0	0
16	29	2019-12-01	133	2	0	0
16	29	2020-01-01	212	9	0	0
16	29	2020-02-01	152	9	0	0
16	29	2020-03-01	201	8	0	0
16	29	2020-04-01	293	9	0	0
16	29	2020-05-01	249	7	0	0
21	30	2019-01-01	452	5	1	1
15	32	2019-01-01	164	0	0	0
15	32	2019-02-01	148	0	1	0
15	32	2019-03-01	385	1	0	0
15	32	2019-04-01	35	0	0	0
15	32	2019-05-01	183	1	1	0
15	32	2019-06-01	206	1	0	1
15	32	2019-07-01	129	0	0	1
15	32	2019-08-01	198	0	2	0
15	32	2019-09-01	139	0	0	1
15	32	2019-10-01	199	0	0	1
15	32	2020-01-01	229	1	0	1
15	32	2020-02-01	229	1	0	0
15	32	2020-03-01	264	0	0	0
15	32	2020-04-01	150	1	0	0
15	32	2020-05-01	96	1	0	0
15	32	2020-06-01	60	0	0	0
41	33	2019-05-01	115	4	0	0
41	33	2019-07-01	89	0	0	0
41	33	2019-09-01	100	0	0	6
41	33	2019-11-01	325	10	0	0
43	35	2019-01-01	331	3	0	0
43	35	2019-02-01	415	1	0	0
43	35	2019-03-01	304	2	1	0
43	35	2019-04-01	337	2	1	1
43	35	2019-05-01	296	1	0	0
43	35	2019-06-01	283	3	1	0
43	35	2019-07-01	438	1	0	0
43	35	2019-08-01	262	0	2	0
43	35	2019-09-01	213	0	1	0
43	35	2019-10-01	295	0	2	1
43	35	2019-11-01	187	0	2	0
43	35	2019-12-01	433	2	2	0
43	35	2020-01-01	237	3	0	2
43	35	2020-02-01	227	1	0	1
43	35	2020-03-01	226	1	2	0
43	35	2020-04-01	71	2	0	0
43	35	2020-05-01	101	0	3	1
43	35	2020-06-01	298	1	3	1
30	36	2019-01-01	277	0	0	0
30	36	2019-02-01	354	0	1	0
30	36	2019-03-01	235	0	0	0
30	36	2019-04-01	221	0	0	0
30	36	2019-05-01	232	0	1	0
30	36	2019-06-01	187	2	0	0
30	36	2019-07-01	206	0	0	0
30	36	2019-08-01	169	0	0	0
30	36	2019-09-01	228	2	0	0
30	36	2019-10-01	271	0	0	0
30	36	2019-11-01	264	1	2	0
30	36	2019-12-01	314	0	0	0
30	36	2020-01-01	235	0	0	0
30	36	2020-02-01	211	1	1	0
30	36	2020-03-01	209	0	1	0
37	37	2019-01-01	295	0	1	0
37	37	2019-02-01	306	1	0	0
37	37	2019-03-01	401	0	3	0
37	37	2019-04-01	235	1	1	1
37	37	2019-05-01	363	2	2	0
37	37	2019-06-01	273	1	1	0
37	37	2019-07-01	272	1	0	0
37	37	2019-08-01	371	1	1	0
37	37	2019-09-01	374	0	1	0
37	37	2019-10-01	290	0	0	0
37	37	2019-11-01	333	1	0	0
37	37	2019-12-01	355	0	1	0
37	37	2020-01-01	355	1	4	0
37	37	2020-02-01	322	0	0	0
37	37	2020-03-01	297	2	0	0
15	39	2019-01-01	52	0	0	0
15	39	2019-02-01	41	0	0	0
15	39	2019-03-01	74	0	1	0
15	39	2019-04-01	76	0	0	0
15	39	2019-05-01	76	0	0	0
15	39	2019-06-01	88	1	0	1
15	39	2019-07-01	53	0	0	0
15	39	2019-08-01	43	0	0	0
15	39	2019-09-01	41	0	0	0
15	39	2019-10-01	67	0	0	0
15	39	2019-11-01	73	0	0	0
15	39	2019-12-01	29	0	0	0
15	39	2020-01-01	49	0	0	0
15	39	2020-02-01	25	0	0	0
15	39	2020-03-01	139	0	0	1
15	39	2020-04-01	107	1	0	1
15	39	2020-05-01	123	0	0	0
15	39	2020-06-01	154	0	0	0
41	41	2019-05-01	234	3	6	2
41	41	2019-06-01	244	4	1	1
41	41	2019-07-01	235	6	6	6
41	41	2019-08-01	213	5	1	1
41	41	2019-09-01	300	3	5	0
41	41	2019-10-01	301	5	0	0
41	41	2019-11-01	201	2	2	1
41	41	2019-12-01	279	4	4	1
41	41	2020-01-01	200	5	5	1
41	41	2020-02-01	310	2	0	0
41	41	2020-03-01	298	10	0	0
43	42	2019-01-01	577	3	2	0
43	42	2019-02-01	263	2	1	0
43	42	2019-03-01	295	2	3	0
43	42	2019-04-01	263	4	0	0
43	42	2019-05-01	450	2	1	0
43	42	2019-06-01	400	2	1	0
43	42	2019-07-01	419	8	2	0
43	42	2019-08-01	224	2	4	0
43	42	2019-09-01	297	2	3	0
43	42	2019-10-01	192	2	2	0
43	42	2019-11-01	172	1	0	0
43	42	2019-12-01	267	1	0	0
43	42	2020-01-01	232	1	0	0
43	42	2020-02-01	178	2	0	0
43	42	2020-03-01	259	2	0	0
43	42	2020-04-01	58	0	0	0
43	42	2020-05-01	53	0	0	0
43	42	2020-06-01	433	3	0	0
30	43	2019-01-01	229	0	0	0
30	43	2019-02-01	190	2	0	0
30	43	2019-03-01	273	3	0	0
30	43	2019-04-01	221	1	0	0
30	43	2019-05-01	289	1	0	0
30	43	2019-06-01	269	0	0	0
30	43	2019-07-01	277	2	1	0
30	43	2019-08-01	330	0	1	0
30	43	2019-09-01	280	4	1	0
30	43	2019-10-01	224	0	0	0
30	43	2019-11-01	241	3	0	0
30	43	2019-12-01	203	0	2	0
30	43	2020-01-01	231	2	0	0
30	43	2020-02-01	165	3	0	0
30	43	2020-03-01	143	0	0	0
37	44	2019-01-01	491	1	1	0
37	44	2019-02-01	366	1	1	0
37	44	2019-03-01	457	2	1	0
37	44	2019-04-01	459	0	0	0
37	44	2019-05-01	427	1	1	0
37	44	2019-06-01	477	2	0	0
37	44	2019-07-01	371	2	1	0
37	44	2019-08-01	479	3	1	0
37	44	2019-09-01	496	2	1	0
37	44	2019-10-01	388	3	0	0
37	44	2019-11-01	209	1	0	0
37	44	2019-12-01	315	0	2	0
37	44	2020-01-01	315	1	0	0
37	44	2020-02-01	339	0	0	0
37	44	2020-03-01	342	0	0	0
37	45	2019-01-01	254	1	2	0
37	45	2019-02-01	196	3	2	0
37	45	2019-03-01	224	1	2	0
37	45	2019-04-01	219	0	1	0
37	45	2019-05-01	266	1	3	2
37	45	2019-06-01	183	1	2	0
37	45	2019-07-01	178	1	0	0
37	45	2019-08-01	284	0	2	0
37	45	2019-09-01	215	3	3	0
37	45	2019-10-01	189	1	1	0
37	45	2019-11-01	165	0	0	0
37	45	2019-12-01	212	0	0	0
37	45	2020-01-01	212	2	1	0
37	45	2020-02-01	229	1	2	0
37	45	2020-03-01	214	1	1	0
15	46	2019-01-01	96	0	0	0
15	46	2019-02-01	143	0	0	0
15	46	2019-03-01	143	0	0	0
15	46	2019-04-01	32	0	0	0
15	46	2019-05-01	112	0	0	0
15	46	2019-06-01	124	4	0	0
15	46	2019-07-01	141	0	1	0
15	46	2019-08-01	98	0	0	1
15	46	2019-09-01	130	0	0	0
15	46	2019-10-01	114	1	0	2
15	46	2019-11-01	132	0	0	1
15	46	2019-12-01	166	2	0	0
15	46	2020-01-01	98	0	0	0
15	46	2020-02-01	138	0	0	1
15	46	2020-03-01	105	0	0	0
15	46	2020-04-01	47	0	0	0
15	46	2020-05-01	52	0	0	1
15	46	2020-06-01	153	0	0	0
37	47	2019-01-01	132	2	0	0
37	47	2019-02-01	134	0	0	0
37	47	2019-03-01	158	1	1	0
37	47	2019-04-01	98	0	0	0
37	47	2019-05-01	97	0	1	0
37	47	2019-06-01	131	0	0	0
37	47	2019-07-01	85	0	0	0
37	47	2019-08-01	135	1	0	0
37	47	2019-09-01	119	0	0	0
37	47	2019-10-01	87	0	0	0
37	47	2019-11-01	109	0	0	0
37	47	2019-12-01	117	0	1	0
37	47	2020-01-01	117	0	1	0
37	47	2020-02-01	117	1	3	0
37	47	2020-03-01	166	0	0	0
8	48	2019-01-01	27	1	1	1
8	48	2019-02-01	43	3	0	0
8	48	2019-04-01	22	6	3	2
8	48	2019-07-01	13	0	0	0
8	48	2020-05-01	18	3	0	0
2	51	2019-02-01	10	0	0	2
2	51	2019-03-01	30	0	0	1
2	51	2019-04-01	10	0	0	1
6	52	2019-01-01	35	2	2	0
6	52	2019-02-01	33	6	2	0
6	52	2019-03-01	23	3	1	1
6	52	2019-04-01	29	2	1	1
20	53	2019-01-01	114	0	0	0
20	53	2019-02-01	70	0	0	0
20	53	2019-03-01	94	1	0	0
20	53	2019-04-01	163	0	0	0
20	53	2019-05-01	35	0	0	0
20	53	2019-06-01	77	0	0	0
20	53	2019-07-01	40	0	0	0
20	53	2019-08-01	82	0	0	0
20	53	2019-09-01	146	0	0	0
20	53	2019-10-01	109	0	0	0
20	53	2019-11-01	106	0	0	0
20	53	2019-12-01	94	0	0	0
20	53	2020-01-01	168	3	3	3
20	53	2020-02-01	98	2	2	2
20	53	2020-03-01	58	0	0	0
20	53	2020-04-01	57	1	1	1
20	53	2020-05-01	100	2	2	2
20	53	2020-06-01	124	2	2	2
33	54	2019-04-01	390	1	0	0
33	54	2019-05-01	382	2	0	0
33	54	2019-06-01	223	0	0	0
33	54	2019-07-01	268	0	0	0
33	54	2019-08-01	584	0	1	1
33	54	2019-09-01	440	1	1	1
33	54	2019-10-01	501	0	0	2
33	54	2019-11-01	205	0	0	0
35	55	2019-07-01	69	0	0	0
35	55	2019-08-01	85	3	3	0
35	55	2019-09-01	143	0	0	0
35	55	2019-10-01	145	0	0	0
35	55	2019-11-01	200	0	0	0
35	55	2019-12-01	245	1	1	0
35	55	2020-01-01	153	2	2	0
35	55	2020-02-01	143	0	0	0
35	55	2020-03-01	203	3	3	1
35	55	2020-04-01	199	2	2	0
35	55	2020-05-01	170	0	0	0
35	55	2020-06-01	253	2	1	0
42	56	2019-07-01	246	8	3	3
12	58	2019-01-01	278	1	0	0
12	58	2019-02-01	265	1	2	0
12	58	2019-03-01	592	5	2	0
12	58	2019-04-01	391	3	1	1
12	58	2019-05-01	506	4	3	0
12	58	2019-06-01	231	4	3	0
12	58	2019-07-01	309	3	1	1
12	58	2019-08-01	105	1	1	1
12	58	2019-10-01	310	4	0	0
12	58	2019-11-01	389	7	6	6
12	58	2019-12-01	149	5	1	1
12	58	2020-01-01	243	3	1	0
12	58	2020-02-01	572	3	0	0
12	58	2020-04-01	61	0	0	0
12	58	2020-05-01	166	0	0	0
12	58	2020-06-01	83	0	0	0
12	59	2019-04-01	128	3	0	0
12	59	2019-05-01	153	1	1	1
12	59	2019-06-01	175	1	0	0
12	59	2019-07-01	245	2	0	0
12	59	2019-08-01	135	2	2	0
12	59	2019-10-01	228	1	0	0
12	59	2019-11-01	163	2	1	0
12	59	2019-12-01	236	2	1	0
12	59	2020-01-01	189	3	1	0
12	59	2020-02-01	252	5	0	0
12	59	2020-03-01	156	3	2	0
12	59	2020-04-01	116	0	0	0
12	59	2020-06-01	228	3	3	0
12	60	2019-01-01	51	0	0	0
12	60	2019-02-01	325	4	2	0
12	60	2019-03-01	55	0	0	0
12	60	2019-04-01	79	1	1	0
12	60	2019-05-01	214	4	3	1
12	60	2019-06-01	93	1	1	0
12	60	2019-07-01	100	0	0	0
12	60	2019-08-01	222	0	0	0
12	60	2019-09-01	69	0	0	0
12	60	2019-10-01	90	2	2	1
12	60	2019-11-01	174	2	0	0
12	60	2019-12-01	147	1	0	0
12	60	2020-01-01	150	3	0	0
12	60	2020-02-01	35	1	0	0
12	60	2020-03-01	422	3	1	0
12	60	2020-04-01	207	0	0	0
12	60	2020-05-01	252	3	1	0
12	60	2020-06-01	192	2	2	1
12	61	2019-01-01	8	0	0	0
12	61	2019-02-01	30	0	0	0
12	61	2019-03-01	99	1	0	0
12	61	2019-04-01	56	0	0	0
12	61	2019-05-01	60	1	0	0
12	61	2019-06-01	42	0	0	0
12	61	2019-08-01	77	4	0	0
12	61	2019-10-01	76	0	1	2
12	61	2019-11-01	57	0	1	1
12	61	2019-12-01	26	0	0	0
12	61	2020-01-01	28	0	0	0
12	61	2020-02-01	46	1	1	0
12	61	2020-03-01	12	0	0	0
12	61	2020-04-01	30	3	0	0
12	61	2020-06-01	71	2	0	0
13	62	2019-01-01	13	0	0	0
13	62	2019-02-01	23	0	0	0
13	62	2019-03-01	18	0	0	0
13	62	2019-04-01	20	1	0	0
13	62	2019-05-01	10	2	0	0
13	62	2019-06-01	24	0	0	0
13	62	2019-07-01	18	1	0	0
13	62	2019-08-01	15	0	0	3
13	62	2019-09-01	29	1	2	3
13	62	2019-10-01	26	0	0	0
13	62	2019-11-01	20	2	0	0
13	62	2019-12-01	18	0	0	0
13	62	2020-01-01	12	2	0	2
13	62	2020-02-01	15	0	0	0
13	62	2020-03-01	18	0	0	0
13	62	2020-04-01	23	1	2	0
13	62	2020-04-01	23	1	2	0
13	62	2020-05-01	14	0	0	0
12	63	2019-02-01	40	0	0	0
12	63	2019-04-01	103	2	0	0
12	63	2019-05-01	188	4	0	0
12	63	2019-06-01	67	1	0	0
12	63	2019-07-01	34	0	0	0
12	63	2019-08-01	95	2	1	1
12	63	2019-10-01	96	2	1	0
12	63	2019-11-01	117	3	1	0
12	63	2019-12-01	105	3	2	0
12	63	2020-01-01	136	2	1	0
12	63	2020-02-01	159	1	0	0
12	63	2020-03-01	33	0	1	2
12	63	2020-05-01	47	0	0	0
12	63	2020-06-01	95	0	2	0
12	64	2019-01-01	112	0	0	1
12	64	2019-02-01	129	1	1	0
12	64	2019-03-01	214	4	3	1
12	64	2019-04-01	81	2	1	1
12	64	2019-05-01	149	4	4	0
12	64	2019-06-01	60	1	1	1
12	64	2019-07-01	90	3	2	1
12	64	2019-08-01	158	2	1	0
12	64	2019-09-01	251	2	1	2
12	64	2019-10-01	53	1	0	1
12	64	2019-11-01	67	0	0	0
12	64	2019-12-01	66	0	1	0
12	64	2020-01-01	123	1	0	0
12	64	2020-02-01	87	1	0	0
12	64	2020-03-01	154	1	1	0
12	64	2020-04-01	46	0	0	0
12	64	2020-05-01	74	0	0	0
12	64	2020-06-01	121	0	0	1
12	65	2019-01-01	105	0	0	0
12	65	2019-02-01	107	0	0	0
12	65	2019-03-01	161	0	0	0
12	65	2019-05-01	300	3	1	1
12	65	2019-06-01	61	0	0	0
12	65	2019-07-01	138	2	1	1
12	65	2019-08-01	31	0	0	0
12	65	2019-09-01	136	2	0	0
12	65	2019-10-01	136	2	2	2
12	65	2019-11-01	112	2	0	0
12	65	2019-12-01	113	3	0	0
12	65	2020-01-01	152	2	1	0
12	65	2020-02-01	144	3	2	0
12	65	2020-03-01	121	0	0	0
12	65	2020-04-01	60	0	0	1
12	65	2020-05-01	75	0	0	0
12	65	2020-06-01	248	3	1	1

## Sheet: Outcome Measures
hospital_	Unit_	Month/Year	Number of ventilated patients this month new to this ICU	Total number of episodes on M#V# among patients initiated on MV	Total number of vent days among patients initiated on MV this mo	Total number of ICU days among patients initiated on MV this mon	Total number of deaths in the ICU among patients initiated on MV
3	3	2019-02-01	61	4	573	658	18
3	3	2019-08-01	154	8	716	823	32
3	3	2019-09-01	62	6	291	440	30
3	3	2019-10-01	60	3	311	377	21
3	3	2019-11-01	75	4	401	441	24
3	3	2020-01-01	97	3	434	541	18
3	3	2020-02-01	80	3	359	459	20
4	4	2019-01-01	13	14	273	322	8
4	4	2019-02-01	13	16	190	237	11
4	4	2019-03-01	10	13	129	155	5
4	4	2019-04-01	7	7	125	143	5
4	4	2019-05-01	11	13	188	302	6
4	4	2019-06-01	12	17	167	259	8
4	4	2019-07-01	19	19	92	98	15
4	4	2019-08-01	20	20	63	103	11
4	4	2019-09-01	18	18	183	235	12
4	4	2019-10-01	14	14	196	208	9
4	4	2019-11-01	16	17	143	149	12
4	4	2019-12-01	10	10	47	65	6
4	4	2020-01-01	24	26	164	219	15
4	4	2020-02-01	13	15	133	279	7
4	4	2020-03-01	17	18	82	140	9
4	4	2020-04-01	18	21	205	285	15
4	4	2020-05-01	20	21	135	207	14
4	4	2020-06-01	16	17	161	168	9
5	5	2019-05-01	10	10	79	102	3
5	5	2019-06-01	14	14	109	199	4
5	5	2019-07-01	16	16	145	191	7
5	5	2019-08-01	11	13	99	138	2
5	5	2019-09-01	7	7	69	75	3
5	5	2019-10-01	19	21	123	153	7
5	5	2019-11-01	16	16	133	226	6
5	5	2019-12-01	18	20	111	150	8
5	5	2020-01-01	11	13	122	151	4
5	5	2020-02-01	14	14	169	197	6
5	5	2020-03-01	18	18	112	178	10
7	6	2019-03-01	32	0	255.1	270.8	15
7	6	2019-05-01	37	3	412.9	560.2	11
7	6	2019-06-01	24	2	143.8	156.6	9
9	7	2019-01-01	26	26	97	112	8
11	8	2019-04-01	4	6	62	62	2
11	8	2019-08-01	10	12	99	101	2
11	8	2019-09-01	12	12	88	96	6
11	8	2019-10-01	8	8	29	32	0
11	8	2019-11-01	11	11	124	131	4
25	9	2019-01-01	27	27	78	96	14
25	9	2019-08-01	34	34	317	218	11
25	9	2019-09-01	28	28	239	248	18
25	9	2019-10-01	10	20	208	15	1
25	9	2019-11-01	37	39	125	158	14
25	9	2019-12-01	30	34	232	278	16
25	9	2020-01-01	21	21	125	148	2
25	9	2020-02-01	18	18	156	150	4
17	11	2019-08-01	42	42	391	400	17
17	11	2019-09-01	36	36	400	415	5
27	15	2019-01-01	17	20	162	237	10
27	15	2019-02-01	12	19	247	329	3
27	15	2019-03-01	11	13	176	210	6
27	15	2019-04-01	12	21	165	252	5
27	15	2019-05-01	12	13	123	176	6
27	15	2019-06-01	18	22	189	247	4
27	15	2019-07-01	17	29	302	428	4
27	15	2019-08-01	14	20	281	355	8
27	15	2019-09-01	9	9	119	141	2
27	15	2019-10-01	14	16	130	169	5
27	15	2019-11-01	15	19	139	285	4
27	15	2019-12-01	12	14	199	242	2
27	15	2020-01-01	20	30	285	373	8
27	15	2020-02-01	17	20	195	238	5
27	15	2020-03-01	13	15	172	212	4
27	15	2020-04-01	14	14	148	206	6
31	19	2019-05-01	16	16	106	110	6
31	19	2019-08-01	16	16	110	115	10
31	19	2019-09-01	10	12	100	111	2
31	19	2019-10-01	10	10	10	20	4
31	19	2019-11-01	8	9	25	30	0
31	19	2019-11-01	16	5	31	16	7
31	19	2019-12-01	10	10	100	120	4
31	19	2020-01-01	10	6	16	10	8
32	20	2019-01-01	16	24	183	257	4
32	20	2019-02-01	20	24	174	275	5
32	20	2019-03-01	18	18	98	134	10
32	20	2019-04-01	18	18	88	133	6
32	20	2019-05-01	25	27	137	196	4
32	20	2019-06-01	15	16	100	114	6
32	20	2019-07-01	9	11	55	106	4
32	20	2019-08-01	23	23	166	299	5
32	20	2019-09-01	10	11	122	158	6
34	21	2019-01-01	36	37	236	285	11
34	21	2019-02-01	30	30	119	130	15
34	21	2019-03-01	35	38	200	251	14
34	21	2019-04-01	26	29	141	161	8
34	21	2019-05-01	24	26	250	300	16
34	21	2019-06-01	26	27	255	300	12
34	21	2019-07-01	10	10	102	112	1
36	22	2019-02-01	9	11	90	110	1
36	22	2019-03-01	27	28	100	110	2
36	22	2019-04-01	6	6	79	89	1
36	22	2019-07-01	8	8	83	85	2
36	22	2019-08-01	3	3	44	60	0
10	23	2019-03-01	1	1	2	6	0
10	23	2019-04-01	0	0	0	0	0
10	23	2019-05-01	4	4	5	8	3
10	23	2019-06-01	2	2	6	8	1
10	23	2019-07-01	3	4	39	100	1
10	23	2019-08-01	0	0	0	0	0
10	23	2019-09-01	2	2	6	13	0
10	23	2019-10-01	0	0	0	0	0
10	23	2019-11-01	2	2	36	66	0
10	23	2019-12-01	2	2	5	7	1
10	23	2020-01-01	1	1	4	4	0
45	26	2019-01-01	9	9	103	213	2
45	26	2019-02-01	3	3	34	54	1
45	26	2019-03-01	7	7	58	81	1
45	26	2019-04-01	4	4	47	110	0
45	26	2019-05-01	4	4	21	38	1
45	26	2019-06-01	6	6	53	122	3
45	26	2019-07-01	1	1	17	25	0
45	26	2019-08-01	4	35	35	62	0
45	26	2019-09-01	6	6	75	101	0
45	26	2019-10-01	9	9	65	113	2
45	26	2019-11-01	8	8	44	89	3
45	26	2019-12-01	9	9	57	87	2
45	26	2020-01-01	8	1	75	115	2
45	26	2020-02-01	4	4	14	23	1
45	26	2020-03-01	6	8	45	76	0
45	26	2020-04-01	4	5	45	49	1
45	26	2020-05-01	15	16	168	216	4
30	27	2019-04-01	11	16	223	363	6
30	27	2019-05-01	12	17	328	302	5
30	27	2019-06-01	17	20	351	376	3
30	27	2019-07-01	8	16	142	214	7
30	27	2019-08-01	5	7	183	199	4
30	27	2019-09-01	17	22	378	417	11
30	27	2019-10-01	14	18	333	317	10
30	27	2019-11-01	11	13	211	270	9
30	27	2019-12-01	27	31	790	810	10
30	27	2020-01-01	23	24	441	617	11
30	27	2020-02-01	14	17	328	447	9
30	27	2020-03-01	12	15	159	207	5
30	27	2020-04-01	3	3	17	28	1
30	27	2020-05-01	2	2	16	24	1
37	28	2019-01-01	87	93	599	522	15
37	28	2019-02-01	65	70	508	485	14
37	28	2019-03-01	54	59	522	595	11
37	28	2019-04-01	83	88	548	451	15
37	28	2019-05-01	76	79	607	481	16
37	28	2019-06-01	81	84	676	446	13
37	28	2019-07-01	85	89	552	384	15
37	28	2019-08-01	56	63	484	506	12
37	28	2019-09-01	74	78	591	510	12
37	28	2019-10-01	68	72	500	423	12
37	28	2019-11-01	83	85	577	420	12
37	28	2019-12-01	70	74	564	508	12
37	28	2020-01-01	103	106	681	486	18
37	28	2020-02-01	75	78	581	476	10
37	28	2020-03-01	77	81	577	474	14
16	29	2019-11-01	30	30	220	243	13
16	29	2019-12-01	30	32	133	135	4
16	29	2020-01-01	20	24	212	215	5
16	29	2020-02-01	20	20	152	209	2
16	29	2020-03-01	7	7	201	215	0
16	29	2020-04-01	25	25	227	211	10
16	29	2020-05-01	23	23	249	249	7
15	32	2019-01-01	53	53	164	203	16
15	32	2019-02-01	44	48	148	189	12
15	32	2019-03-01	67	71	385	412	9
15	32	2019-04-01	12	12	81	81	2
15	32	2019-05-01	59	68	183	223	12
15	32	2019-06-01	33	39	206	252	4
15	32	2019-07-01	15	22	129	221	6
15	32	2019-08-01	36	36	198	255	10
15	32	2019-09-01	37	37	139	212	4
15	32	2019-10-01	29	29	199	266	7
15	32	2019-11-01	26	26	173	237	6
15	32	2019-12-01	38	38	124	273	9
15	32	2020-01-01	28	31	229	279	4
15	32	2020-02-01	33	33	229	256	8
15	32	2020-03-01	30	41	264	319	10
15	32	2020-04-01	39	39	150	259	5
15	32	2020-05-01	21	21	96	180	3
15	32	2020-06-01	8	8	60	92	1
41	33	2019-05-01	31	31	115	115	10
41	33	2019-06-01	25	25	222	222	12
41	33	2019-07-01	9	9	89	105	0
41	33	2019-12-01	15	15	135	230	4
43	35	2019-01-01	22	27	331	533	6
43	35	2019-02-01	17	26	415	569	7
43	35	2019-03-01	16	25	304	420	5
43	35	2019-04-01	17	23	337	511	6
43	35	2019-05-01	15	22	296	460	2
43	35	2019-06-01	12	16	283	370	3
43	35	2019-07-01	12	15	438	518	5
43	35	2019-08-01	10	12	262	318	4
43	35	2019-09-01	16	19	213	421	2
43	35	2019-10-01	20	24	295	481	2
43	35	2019-11-01	14	14	187	323	2
43	35	2019-12-01	22	30	433	583	5
43	35	2020-01-01	13	16	237	297	3
43	35	2020-02-01	11	16	227	298	2
43	35	2020-03-01	14	17	226	285	3
43	35	2020-04-01	5	6	71	83	1
43	35	2020-05-01	12	12	101	148	1
43	35	2020-06-01	25	28	298	411	8
30	36	2019-01-01	1	1	90	120	1
30	36	2019-02-01	1	3	90	90	0
30	36	2019-03-01	2	5	21	38	1
30	36	2019-04-01	4	4	62	76	0
30	36	2019-05-01	4	4	111	95	1
30	36	2019-07-01	1	2	6	7	1
30	36	2019-09-01	1	2	33	33	1
30	36	2019-10-01	3	5	123	134	2
30	36	2019-11-01	10	15	237	302	7
30	36	2019-12-01	22	29	173	292	5
30	36	2020-01-01	12	14	70	113	1
30	36	2020-02-01	15	27	212	287	3
30	36	2020-03-01	6	11	112	195	1
37	37	2019-01-01	24	27	330	379	9
37	37	2019-02-01	9	12	306	321	3
37	37	2019-03-01	12	15	375	330	7
37	37	2019-04-01	27	29	285	347	10
37	37	2019-05-01	35	37	304	384	10
37	37	2019-06-01	31	33	284	428	9
37	37	2019-07-01	24	27	243	349	10
37	37	2019-08-01	28	31	330	306	8
37	37	2019-09-01	26	29	226	374	8
37	37	2019-10-01	20	24	267	316	8
37	37	2019-11-01	17	19	266	365	8
37	37	2019-12-01	24	26	321	357	9
37	37	2020-01-01	26	28	308	406	11
37	37	2020-02-01	15	17	299	368	8
37	37	2020-03-01	10	12	300	365	9
15	39	2019-01-01	24	24	52	78	1
15	39	2019-02-01	10	18	41	65	1
15	39	2019-03-01	16	16	74	102	2
15	39	2019-04-01	9	10	76	26	1
15	39	2019-05-01	27	27	76	106	4
15	39	2019-06-01	6	9	88	101	1
15	39	2019-07-01	10	13	53	97	5
15	39	2019-08-01	5	7	43	65	0
15	39	2019-09-01	10	12	41	62	2
15	39	2019-10-01	9	11	67	87	3
15	39	2019-11-01	8	12	73	84	2
15	39	2019-12-01	3	3	29	35	1
15	39	2020-01-01	12	12	49	67	0
15	39	2020-02-01	7	7	25	41	2
15	39	2020-03-01	17	17	139	162	4
15	39	2020-04-01	9	13	107	120	2
15	39	2020-05-01	12	12	107	177	2
15	39	2020-06-01	16	16	106	154	2
41	41	2019-05-01	29	29	234	234	5
41	41	2019-06-01	34	34	244	250	12
41	41	2019-09-01	21	21	300	300	3
41	41	2019-11-01	24	3	89	102	9
41	41	2019-12-01	27	27	279	279	2
43	42	2019-01-01	17	41	577	865	6
43	42	2019-02-01	14	18	263	374	4
43	42	2019-03-01	19	26	295	399	6
43	42	2019-04-01	12	20	263	416	3
43	42	2019-05-01	21	26	450	582	7
43	42	2019-06-01	14	23	400	459	5
43	42	2019-07-01	18	22	419	549	5
43	42	2019-08-01	11	16	224	301	4
43	42	2019-09-01	17	23	297	535	2
43	42	2019-10-01	9	14	192	387	1
43	42	2019-11-01	14	14	172	290	3
43	42	2019-12-01	16	20	267	515	1
43	42	2020-01-01	14	18	232	456	2
43	42	2020-02-01	15	17	178	235	4
43	42	2020-03-01	17	22	259	337	6
43	42	2020-04-01	5	9	58	99	0
43	42	2020-05-01	5	6	53	70	2
43	42	2020-06-01	25	31	433	555	7
30	43	2019-01-01	1	1	24	24	1
30	43	2019-02-01	1	6	51	90	0
30	43	2019-03-01	1	1	55	55	1
30	43	2019-04-01	6	14	137	184	3
30	43	2019-05-01	11	20	246	321	7
30	43	2019-06-01	6	8	129	138	5
30	43	2019-07-01	3	4	53	62	2
30	43	2019-08-01	4	5	128	130	4
30	43	2019-09-01	8	14	120	290	6
30	43	2019-10-01	3	3	51	75	1
30	43	2019-11-01	3	3	190	297	1
30	43	2019-12-01	7	8	77	160	4
30	43	2020-01-01	12	15	170	470	4
30	43	2020-02-01	15	23	209	285	6
30	43	2020-04-01	1	1	26	22	1
37	44	2019-01-01	10	11	399	348	3
37	44	2019-02-01	7	10	338	319	3
37	44	2019-03-01	7	10	348	397	4
37	44	2019-04-01	10	10	365	301	5
37	44	2019-05-01	11	12	405	321	2
37	44	2019-06-01	9	9	378	297	5
37	44	2019-07-01	10	11	368	256	4
37	44	2019-08-01	8	8	376	337	1
37	44	2019-09-01	8	9	394	340	3
37	44	2019-10-01	8	11	333	282	3
37	44	2019-11-01	8	11	334	280	3
37	44	2019-12-01	13	15	376	338	5
37	44	2020-01-01	12	14	427	324	5
37	44	2020-02-01	7	9	388	317	5
37	44	2020-03-01	9	12	385	316	6
37	45	2019-01-01	21	23	217	249	6
37	45	2019-02-01	25	27	202	211	6
37	45	2019-02-01	18	20	247	217	4
37	45	2019-04-01	26	28	188	228	7
37	45	2019-05-01	27	29	200	253	6
37	45	2019-06-01	33	34	187	282	6
37	45	2019-07-01	36	37	160	230	6
37	45	2019-08-01	26	27	210	201	5
37	45	2019-09-01	34	36	148	246	5
37	45	2019-10-01	38	39	176	208	5
37	45	2019-11-01	46	47	175	240	5
37	45	2019-12-01	42	44	211	235	6
37	45	2020-01-01	36	37	202	267	7
37	45	2020-02-01	35	36	196	242	5
37	45	2020-03-01	37	39	197	240	6
15	46	2019-01-01	24	28	96	142	5
15	46	2019-02-01	38	43	143	191	7
15	46	2019-03-01	43	48	143	201	6
15	46	2019-04-01	8	12	32	41	2
15	46	2019-05-01	43	49	112	164	9
15	46	2019-06-01	12	13	124	141	2
15	46	2019-07-01	7	13	141	169	4
15	46	2019-08-01	16	20	98	147	3
15	46	2019-09-01	14	18	130	173	6
15	46	2019-10-01	22	27	114	147	10
15	46	2019-11-01	11	15	132	164	2
15	46	2020-01-01	16	21	98	147	2
15	46	2020-02-01	20	24	138	165	7
15	46	2020-03-01	14	16	105	127	4
15	46	2020-04-01	15	15	47	53	4
15	46	2020-05-01	12	14	52	69	2
15	46	2020-06-01	11	11	153	164	3
37	47	2019-01-01	27	29	135	156	4
37	47	2019-02-01	25	26	126	132	4
37	47	2019-03-01	20	21	155	141	3
37	47	2019-04-01	29	30	117	142	4
37	47	2019-05-01	20	21	125	158	4
37	47	2019-06-01	32	33	116	176	4
37	47	2019-07-01	26	27	100	144	4
37	47	2019-08-01	18	19	132	126	3
37	47	2019-08-01	18	19	132	126	3
37	47	2019-09-01	17	18	93	154	3
37	47	2019-10-01	21	22	110	130	3
37	47	2019-11-01	28	29	109	150	3
37	47	2019-12-01	29	30	132	147	4
37	47	2020-01-01	26	27	126	167	5
37	47	2020-02-01	24	25	123	151	3
37	47	2020-03-01	33	34	123	150	4
8	48	2019-04-01	16	8	23	5	4
8	48	2019-05-01	56	2	50	45	3
8	48	2019-06-01	32	2	34	17	0
8	48	2019-07-01	54	0	77	34	3
8	48	2019-10-01	57	1	100	50	16
8	48	2020-02-01	30	22	35	32	6
2	51	2019-02-01	15	16	20	25	8
2	51	2019-03-01	10	10	30	40	5
20	53	2019-01-01	20	20	114	168	3
20	53	2019-02-01	16	16	70	110	4
20	53	2019-03-01	13	14	94	119	4
20	53	2019-04-01	21	21	163	215	3
20	53	2019-05-01	9	9	35	53	1
20	53	2019-06-01	8	8	77	104	0
20	53	2019-07-01	6	6	40	44	3
20	53	2019-08-01	20	20	82	113	8
20	53	2019-09-01	17	17	146	197	6
20	53	2019-10-01	14	14	109	141	6
20	53	2019-11-01	19	0	106	150	2
20	53	2019-12-01	15	0	94	131	2
20	53	2020-01-01	19	3	168	206	4
20	53	2020-02-01	15	2	98	130	3
20	53	2020-03-01	12	0	58	74	4
20	53	2020-04-01	16	1	57	96	6
20	53	2020-05-01	12	2	100	125	2
20	53	2020-06-01	14	2	124	157	5
33	54	2019-04-01	36	40	390	700	11
33	54	2019-05-01	38	42	382	682	10
33	54	2019-06-01	43	43	223	319	4
33	54	2019-07-01	15	15	268	302	7
33	54	2019-08-01	39	41	584	727	13
33	54	2019-09-01	30	31	440	558	13
33	54	2019-10-01	40	40	501	569	12
33	54	2019-11-01	26	30	205	256	13
35	55	2019-08-01	14	14	145	150	8
35	55	2019-09-01	13	13	85	112	0
35	55	2019-10-01	21	22	143	194	9
35	55	2019-11-01	25	25	200	225	5
35	55	2019-12-01	28	28	245	265	11
35	55	2020-01-01	14	14	153	171	1
35	55	2020-02-01	18	18	135	144	1
35	55	2020-03-01	23	23	203	217	5
35	55	2020-04-01	27	29	199	245	7
35	55	2020-05-01	25	25	170	194	7
35	55	2020-06-01	30	33	253	259	12
12	58	2019-01-01	30	31	278	330	9
12	58	2019-02-01	29	31	265	330	5
12	58	2019-03-01	34	36	465	572	7
12	58	2019-04-01	30	31	374	391	5
12	58	2019-05-01	29	31	506	560	6
12	58	2019-06-01	12	19	231	334	3
12	58	2019-07-01	18	19	309	409	4
12	58	2019-08-01	8	10	105	192	1
12	58	2019-10-01	55	42	310	429	10
12	58	2019-11-01	31	40	389	442	11
12	58	2019-12-01	31	31	149	330	4
12	58	2020-01-01	25	30	243	355	4
12	58	2020-02-01	28	30	285	363	4
12	58	2020-04-01	8	8	61	82	1
12	58	2020-05-01	25	25	166	189	7
12	58	2020-06-01	8	9	83	87	5
12	59	2019-04-01	18	23	128	181	9
12	59	2019-05-01	18	21	152	153	6
12	59	2019-06-01	17	17	175	226	6
12	59	2019-07-01	15	17	245	266	3
12	59	2019-08-01	10	10	135	185	4
12	59	2019-10-01	18	22	228	277	8
12	59	2019-11-01	8	12	134	163	2
12	59	2019-12-01	15	15	236	299	3
12	59	2020-01-01	16	19	189	223	3
12	59	2020-02-01	18	21	252	289	4
12	59	2020-03-01	21	21	156	214	6
12	59	2020-04-01	15	15	116	131	3
12	59	2020-06-01	32	32	228	260	9
12	60	2019-01-01	8	8	51	81	4
12	60	2019-02-01	24	27	325	344	16
12	60	2019-03-01	9	9	55	83	5
12	60	2019-04-01	11	14	79	122	6
12	60	2019-05-01	18	19	214	272	8
12	60	2019-06-01	13	13	93	141	9
12	60	2019-07-01	11	13	100	114	8
12	60	2019-08-01	10	16	222	286	3
12	60	2019-09-01	6	8	69	95	5
12	60	2019-10-01	10	11	90	123	4
12	60	2019-11-01	15	16	174	206	12
12	60	2019-12-01	8	11	147	194	4
12	60	2020-01-01	14	15	150	193	9
12	60	2020-02-01	6	6	35	51	0
12	60	2020-03-01	16	16	200	247	6
12	60	2020-04-01	12	14	204	234	7
12	60	2020-05-01	16	20	252	276	2
12	60	2020-06-01	15	17	192	223	9
12	61	2019-01-01	3	3	8	107	1
12	61	2019-02-01	3	3	30	52	3
12	61	2019-03-01	11	14	99	146	1
12	61	2019-04-01	3	5	56	67	2
12	61	2019-05-01	4	5	60	70	1
12	61	2019-06-01	4	3	42	68	3
12	61	2019-08-01	5	7	77	105	3
12	61	2019-10-01	10	11	76	121	4
12	61	2019-11-01	10	11	57	109	4
12	61	2019-12-01	7	7	26	50	2
12	61	2020-01-01	7	8	28	51	3
12	61	2020-02-01	8	8	46	100	1
12	61	2020-03-01	2	2	12	26	0
12	61	2020-04-01	5	7	30	43	4
12	61	2020-06-01	12	13	71	116	4
13	62	2019-01-01	13	14	13	18	0
13	62	2019-02-01	23	25	23	32	1
13	62	2019-03-01	18	18	18	22	0
13	62	2019-04-01	20	21	20	26	3
13	62	2019-05-01	10	11	10	18	2
13	62	2019-06-01	24	25	24	30	1
13	62	2019-07-01	18	19	18	42	5
13	62	2019-08-01	15	15	15	18	0
13	62	2019-09-01	29	29	29	30	0
13	62	2019-10-01	26	26	26	33	0
13	62	2019-11-01	20	20	20	23	12
13	62	2019-12-01	18	19	18	29	2
13	62	2020-01-01	12	15	12	25	1
13	62	2020-02-01	15	15	15	63	1
13	62	2020-03-01	18	18	18	22	1
13	62	2020-04-01	23	23	23	36	3
13	62	2020-05-01	14	14	14	30	0
12	63	2019-02-01	8	8	40	50	1
12	63	2019-04-01	12	12	103	132	0
12	63	2019-05-01	10	13	188	231	1
12	63	2019-06-01	11	12	67	98	0
12	63	2019-07-01	3	2	34	38	0
12	63	2019-08-01	10	10	95	110	1
12	63	2019-10-01	10	11	96	164	1
12	63	2019-11-01	12	14	117	168	0
12	63	2019-12-01	12	13	105	175	3
12	63	2020-01-01	10	13	136	153	2
12	63	2020-02-01	18	18	159	205	1
12	63	2020-03-01	7	7	33	50	0
12	63	2020-05-01	12	13	47	72	2
12	63	2020-06-01	23	24	95	139	4
12	64	2019-01-01	19	24	112	185	1
12	64	2019-02-01	20	22	129	206	3
12	64	2019-03-01	24	25	214	293	1
12	64	2019-04-01	30	31	81	196	2
12	64	2019-05-01	21	22	149	238	0
12	64	2019-06-01	18	18	60	190	5
12	64	2019-07-01	20	22	90	161	1
12	64	2019-08-01	21	29	158	238	4
12	64	2019-09-01	23	25	251	332	4
12	64	2019-10-01	16	18	53	100	2
12	64	2019-11-01	14	15	67	134	3
12	64	2019-12-01	19	20	66	112	4
12	64	2020-01-01	18	25	123	172	1
12	64	2020-02-01	18	23	87	165	1
12	64	2020-03-01	20	22	154	235	3
12	64	2020-04-01	15	16	46	111	3
12	64	2020-05-01	16	17	74	155	1
12	64	2020-06-01	26	27	121	169	6
12	65	2019-01-01	13	16	105	159	7
12	65	2019-02-01	13	16	107	133	3
12	65	2019-03-01	12	12	161	172	1
12	65	2019-03-01	9	9	121	153	4
12	65	2019-05-01	23	28	300	370	3
12	65	2019-06-01	7	8	61	75	0
12	65	2019-07-01	5	5	136	277	3
12	65	2019-08-01	9	0	31	47	0
12	65	2019-09-01	19	20	136	200	5
12	65	2019-10-01	11	13	136	251	4
12	65	2019-11-01	11	11	112	170	2
12	65	2019-12-01	15	16	113	153	2
12	65	2020-01-01	10	10	152	166	3
12	65	2020-02-01	13	12	144	152	2
12	65	2020-04-01	15	16	60	60	1
12	65	2020-05-01	22	22	75	108	2
12	65	2020-06-01	21	22	248	290	9
